# Supplementary material for: Temporal patterns of energy equivalence in temperate soil invertebrates
Source: Oecologia. 2015 Apr 23;179(1):271–80. doi: 10.1007/s00442-015-3317-3 (PMC4553154; doi:10.1007/s00442-015-3317-3)
Supplement: Supplementary file 1 — Supplementary material 1 (XLS 4061 kb) [file 442_2015_3317_MOESM1_ESM.xls]

## Sheet: Data
Temporal patterns of energy equivalence in temperate soil invertebrates
Werner Ulrich, Alexia Hoste-Danyłow, Katarzyna Faleńczyk-Koziróg, Izabela Hajdamowicz, Krassimira Ilieva-Makulec, Izabella Olejniczak, Marzena Stańska, Jolanta Wytwer
Electronic supplement. Raw data on species identity, taxonomic and trophic classification, body weight, metabolic rates and abundances.
The last three columns contain data on sample details.
No.	Species	Sample_month	Sample	Trophic_group	Species	Phylum	Class	Order	Family	Genus	Species	Taxonomic eigenvector	Dry_W_(mg)	Dry_W_(g)	Fresh_body_weight_(g)	Metabolic_rate_(mm3O2×Ind.-1×h-1)_	Temperature corrected metabolic rate	T	Biomass	Species	Individuals_sampled	Abundance_(Ind.×m-2)	Corer_area	Sampling_method	Identified by
1	Acrobeloides_nanus	April_2010	1	Decomposer	Acrobeloides_nanus	Nematoda	Secernentea	Rhabditida	Cephalobidae	Acrobeloides	nanus	0.788799	0.00947365	9.47365e-09	4.73683e-08	0.000155768	5.55644e-05	8.75	0.00458002	Acrobeloides_nanus	123	483448	0.000254469	Baermann_extraction	Krassimira Ilieva-Makulec
2	Acrobeloides_nanus	April_2010	1	Decomposer	Acrobeloides_nanus	Nematoda	Secernentea	Rhabditida	Cephalobidae	Acrobeloides	nanus	0.788799	0.0126963	1.26963e-08	6.34816e-08	0.000192324	6.86044e-05	8.75	0.006138	Acrobeloides_nanus	123	483448	0.000254469	Baermann_extraction	Krassimira Ilieva-Makulec
3	Acrobeloides_nanus	April_2010	1	Decomposer	Acrobeloides_nanus	Nematoda	Secernentea	Rhabditida	Cephalobidae	Acrobeloides	nanus	0.788799	0.014251	1.4251e-08	7.12548e-08	0.000209004	7.45541e-05	8.75	0.00688962	Acrobeloides_nanus	123	483448	0.000254469	Baermann_extraction	Krassimira Ilieva-Makulec
4	Acrobeloides_nanus	April_2010	1	Decomposer	Acrobeloides_nanus	Nematoda	Secernentea	Rhabditida	Cephalobidae	Acrobeloides	nanus	0.788799	0.00272064	2.72064e-09	1.36032e-08	6.3438e-05	2.26291e-05	8.75	0.00131529	Acrobeloides_nanus	123	483448	0.000254469	Baermann_extraction	Krassimira Ilieva-Makulec
5	Acrobeloides_nanus	April_2010	1	Decomposer	Acrobeloides_nanus	Nematoda	Secernentea	Rhabditida	Cephalobidae	Acrobeloides	nanus	0.788799	0.0139919	1.39919e-08	6.99593e-08	0.000206261	7.35757e-05	8.75	0.00676435	Acrobeloides_nanus	123	483448	0.000254469	Baermann_extraction	Krassimira Ilieva-Makulec
6	Acrobeloides_nanus	April_2010	1	Decomposer	Acrobeloides_nanus	Nematoda	Secernentea	Rhabditida	Cephalobidae	Acrobeloides	nanus	0.788799	0.0181376	1.81376e-08	9.0688e-08	0.000248636	8.86913e-05	8.75	0.00876858	Acrobeloides_nanus	123	483448	0.000254469	Baermann_extraction	Krassimira Ilieva-Makulec
7	Acrobeloides_nanus	April_2010	1	Decomposer	Acrobeloides_nanus	Nematoda	Secernentea	Rhabditida	Cephalobidae	Acrobeloides	nanus	0.788799	0.00612144	6.12144e-09	3.06072e-08	0.000113742	4.05731e-05	8.75	0.0029594	Acrobeloides_nanus	123	483448	0.000254469	Baermann_extraction	Krassimira Ilieva-Makulec
8	Acrobeloides_nanus	April_2010	1	Decomposer	Acrobeloides_nanus	Nematoda	Secernentea	Rhabditida	Cephalobidae	Acrobeloides	nanus	0.788799	0.00526314	5.26314e-09	2.63157e-08	0.000102019	3.63915e-05	8.75	0.00254445	Acrobeloides_nanus	123	483448	0.000254469	Baermann_extraction	Krassimira Ilieva-Makulec
9	Acrobeloides_nanus	April_2010	1	Decomposer	Acrobeloides_nanus	Nematoda	Secernentea	Rhabditida	Cephalobidae	Acrobeloides	nanus	0.788799	0.0155465	1.55465e-08	7.77325e-08	0.000222516	7.93742e-05	8.75	0.00751592	Acrobeloides_nanus	123	483448	0.000254469	Baermann_extraction	Krassimira Ilieva-Makulec
10	Acrobeloides_nanus	April_2010	1	Decomposer	Acrobeloides_nanus	Nematoda	Secernentea	Rhabditida	Cephalobidae	Acrobeloides	nanus	0.788799	0.0275303	2.75303e-08	1.37651e-07	0.000335776	0.000119775	8.75	0.0133095	Acrobeloides_nanus	123	483448	0.000254469	Baermann_extraction	Krassimira Ilieva-Makulec
11	Acrobeloides_nanus	April_2010	1	Decomposer	Acrobeloides_nanus	Nematoda	Secernentea	Rhabditida	Cephalobidae	Acrobeloides	nanus	0.788799	0.00728742	7.28742e-09	3.64371e-08	0.000128955	4.59999e-05	8.75	0.00352309	Acrobeloides_nanus	123	483448	0.000254469	Baermann_extraction	Krassimira Ilieva-Makulec
12	Acrobeloides_nanus	April_2010	1	Decomposer	Acrobeloides_nanus	Nematoda	Secernentea	Rhabditida	Cephalobidae	Acrobeloides	nanus	0.788799	0.00278542	2.78542e-09	1.39271e-08	6.45219e-05	2.30157e-05	8.75	0.00134661	Acrobeloides_nanus	123	483448	0.000254469	Baermann_extraction	Krassimira Ilieva-Makulec
13	Acrobeloides_nanus	April_2010	1	Decomposer	Acrobeloides_nanus	Nematoda	Secernentea	Rhabditida	Cephalobidae	Acrobeloides	nanus	0.788799	0.00259108	2.59108e-09	1.29554e-08	6.12482e-05	2.18479e-05	8.75	0.00125265	Acrobeloides_nanus	123	483448	0.000254469	Baermann_extraction	Krassimira Ilieva-Makulec
14	Amischa_analis	April_2010	1	Decomposer	Amischa_analis	Arthropoda	Insecta	Coleoptera	Staphylinidae	Amischa	analis	0.878685	56	5.6e-05	0.000168	0.225428	0.073086	8.75	0.00124444	Amischa_analis	2	22.2222	0.09	Lab Hand-sorting	Andrezj Melke
15	Amischa_analis	April_2010	1	Decomposer	Amischa_analis	Arthropoda	Insecta	Coleoptera	Staphylinidae	Amischa	analis	0.878685	46	4.6e-05	0.000138	0.192225	0.0623212	8.75	0.00102222	Amischa_analis	2	22.2222	0.09	Lab Hand-sorting	Andrezj Melke
16	Anaplectus_sp.1	April_2010	1	Decomposer	Anaplectus_sp.1	Nematoda	Adenophorea	Plectida	Plectidae	Anaplectus	sp.1	0.863265	0.126963	1.26963e-07	6.34816e-07	0.00100933	0.000360041	8.75	0.0235072	Anaplectus_sp.1	47	185150	0.000254469	Baermann_extraction	Krassimira Ilieva-Makulec
17	Anaplectus_sp.1	April_2010	1	Decomposer	Anaplectus_sp.1	Nematoda	Adenophorea	Plectida	Plectidae	Anaplectus	sp.1	0.863265	0.0757892	7.57892e-08	3.78946e-07	0.000696152	0.000248325	8.75	0.0140324	Anaplectus_sp.1	47	185150	0.000254469	Baermann_extraction	Krassimira Ilieva-Makulec
18	Anaplectus_sp.1	April_2010	1	Decomposer	Anaplectus_sp.1	Nematoda	Adenophorea	Plectida	Plectidae	Anaplectus	sp.1	0.863265	0.0485828	4.85828e-08	2.42914e-07	0.000505422	0.00018029	8.75	0.00899512	Anaplectus_sp.1	47	185150	0.000254469	Baermann_extraction	Krassimira Ilieva-Makulec
19	Anaplectus_sp.1	April_2010	1	Decomposer	Anaplectus_sp.1	Nematoda	Adenophorea	Plectida	Plectidae	Anaplectus	sp.1	0.863265	0.04251	4.251e-08	2.1255e-07	0.000459092	0.000163764	8.75	0.00787074	Anaplectus_sp.1	47	185150	0.000254469	Baermann_extraction	Krassimira Ilieva-Makulec
20	Anaplectus_sp.1	April_2010	1	Decomposer	Anaplectus_sp.1	Nematoda	Adenophorea	Plectida	Plectidae	Anaplectus	sp.1	0.863265	0.0728742	7.28742e-08	3.64371e-07	0.000676768	0.000241411	8.75	0.0134927	Anaplectus_sp.1	47	185150	0.000254469	Baermann_extraction	Krassimira Ilieva-Makulec
21	Aphelenchoides_1	April_2010	1	Decomposer	Aphelenchoides_1	Nematoda	Secernentea	Aphelenchida	Aphelenchoididae	Aphelenchoides	1	0.746035	0.000910928	9.10928e-10	4.55464e-09	2.88546e-05	1.02928e-05	8.75	0.00114875	Aphelenchoides_1	320	1.26108e+06	0.000254469	Baermann_extraction	Krassimira Ilieva-Makulec
22	Aphelenchoides_1	April_2010	1	Decomposer	Aphelenchoides_1	Nematoda	Secernentea	Aphelenchida	Aphelenchoididae	Aphelenchoides	1	0.746035	0.00109311	1.09311e-09	5.46557e-09	3.29022e-05	1.17366e-05	8.75	0.0013785	Aphelenchoides_1	320	1.26108e+06	0.000254469	Baermann_extraction	Krassimira Ilieva-Makulec
23	Aphelenchoides_1	April_2010	1	Decomposer	Aphelenchoides_1	Nematoda	Secernentea	Aphelenchida	Aphelenchoididae	Aphelenchoides	1	0.746035	0.00265586	2.65586e-09	1.32793e-08	6.23468e-05	2.22398e-05	8.75	0.00334925	Aphelenchoides_1	320	1.26108e+06	0.000254469	Baermann_extraction	Krassimira Ilieva-Makulec
24	Aphelenchoides_1	April_2010	1	Decomposer	Aphelenchoides_1	Nematoda	Secernentea	Aphelenchida	Aphelenchoididae	Aphelenchoides	1	0.746035	0.00435221	4.35221e-09	2.17611e-08	8.89729e-05	3.17377e-05	8.75	0.00548848	Aphelenchoides_1	320	1.26108e+06	0.000254469	Baermann_extraction	Krassimira Ilieva-Makulec
25	Aphelenchoides_1	April_2010	1	Decomposer	Aphelenchoides_1	Nematoda	Secernentea	Aphelenchida	Aphelenchoididae	Aphelenchoides	1	0.746035	0.00414978	4.14978e-09	2.07489e-08	8.59735e-05	3.06678e-05	8.75	0.0052332	Aphelenchoides_1	320	1.26108e+06	0.000254469	Baermann_extraction	Krassimira Ilieva-Makulec
26	Aphelenchoides_1	April_2010	1	Decomposer	Aphelenchoides_1	Nematoda	Secernentea	Aphelenchida	Aphelenchoididae	Aphelenchoides	1	0.746035	0.00239675	2.39675e-09	1.19838e-08	5.79049e-05	2.06554e-05	8.75	0.00302249	Aphelenchoides_1	320	1.26108e+06	0.000254469	Baermann_extraction	Krassimira Ilieva-Makulec
27	Aphelenchoides_1	April_2010	1	Decomposer	Aphelenchoides_1	Nematoda	Secernentea	Aphelenchida	Aphelenchoididae	Aphelenchoides	1	0.746035	0.00259108	2.59108e-09	1.29554e-08	6.12482e-05	2.18479e-05	8.75	0.00326756	Aphelenchoides_1	320	1.26108e+06	0.000254469	Baermann_extraction	Krassimira Ilieva-Makulec
28	Aphelenchoides_1	April_2010	1	Decomposer	Aphelenchoides_1	Nematoda	Secernentea	Aphelenchida	Aphelenchoididae	Aphelenchoides	1	0.746035	0.00112955	1.12955e-09	5.64775e-09	3.36883e-05	1.2017e-05	8.75	0.00142445	Aphelenchoides_1	320	1.26108e+06	0.000254469	Baermann_extraction	Krassimira Ilieva-Makulec
29	Aphelenchoides_1	April_2010	1	Decomposer	Aphelenchoides_1	Nematoda	Secernentea	Aphelenchida	Aphelenchoididae	Aphelenchoides	1	0.746035	0.000388663	3.88663e-10	1.94331e-09	1.56271e-05	5.57438e-06	8.75	0.000490135	Aphelenchoides_1	320	1.26108e+06	0.000254469	Baermann_extraction	Krassimira Ilieva-Makulec
30	Aphelenchoides_1	April_2010	1	Decomposer	Aphelenchoides_1	Nematoda	Secernentea	Aphelenchida	Aphelenchoididae	Aphelenchoides	1	0.746035	0.00109311	1.09311e-09	5.46557e-09	3.29022e-05	1.17366e-05	8.75	0.0013785	Aphelenchoides_1	320	1.26108e+06	0.000254469	Baermann_extraction	Krassimira Ilieva-Makulec
31	Aphelenchoides_1	April_2010	1	Decomposer	Aphelenchoides_1	Nematoda	Secernentea	Aphelenchida	Aphelenchoididae	Aphelenchoides	1	0.746035	0.00123886	1.23886e-09	6.19431e-09	3.6005e-05	1.28434e-05	8.75	0.0015623	Aphelenchoides_1	320	1.26108e+06	0.000254469	Baermann_extraction	Krassimira Ilieva-Makulec
32	Aphelenchoides_1	April_2010	1	Decomposer	Aphelenchoides_1	Nematoda	Secernentea	Aphelenchida	Aphelenchoididae	Aphelenchoides	1	0.746035	0.00109311	1.09311e-09	5.46557e-09	3.29022e-05	1.17366e-05	8.75	0.0013785	Aphelenchoides_1	320	1.26108e+06	0.000254469	Baermann_extraction	Krassimira Ilieva-Makulec
33	Aphelenchoides_1	April_2010	1	Decomposer	Aphelenchoides_1	Nematoda	Secernentea	Aphelenchida	Aphelenchoididae	Aphelenchoides	1	0.746035	0.00265586	2.65586e-09	1.32793e-08	6.23468e-05	2.22398e-05	8.75	0.00334925	Aphelenchoides_1	320	1.26108e+06	0.000254469	Baermann_extraction	Krassimira Ilieva-Makulec
34	Aphelenchoides_1	April_2010	1	Decomposer	Aphelenchoides_1	Nematoda	Secernentea	Aphelenchida	Aphelenchoididae	Aphelenchoides	1	0.746035	0.00109311	1.09311e-09	5.46557e-09	3.29022e-05	1.17366e-05	8.75	0.0013785	Aphelenchoides_1	320	1.26108e+06	0.000254469	Baermann_extraction	Krassimira Ilieva-Makulec
35	Aphelenchoides_1	April_2010	1	Decomposer	Aphelenchoides_1	Nematoda	Secernentea	Aphelenchida	Aphelenchoididae	Aphelenchoides	1	0.746035	0.00138461	1.38461e-09	6.92305e-09	3.9007e-05	1.39143e-05	8.75	0.0017461	Aphelenchoides_1	320	1.26108e+06	0.000254469	Baermann_extraction	Krassimira Ilieva-Makulec
36	Aphelenchoides_1	April_2010	1	Decomposer	Aphelenchoides_1	Nematoda	Secernentea	Aphelenchida	Aphelenchoididae	Aphelenchoides	1	0.746035	0.0022672	2.2672e-09	1.1336e-08	5.56338e-05	1.98452e-05	8.75	0.00285912	Aphelenchoides_1	320	1.26108e+06	0.000254469	Baermann_extraction	Krassimira Ilieva-Makulec
37	Aphelenchoides_1	April_2010	1	Decomposer	Aphelenchoides_1	Nematoda	Secernentea	Aphelenchida	Aphelenchoididae	Aphelenchoides	1	0.746035	0.0022672	2.2672e-09	1.1336e-08	5.56338e-05	1.98452e-05	8.75	0.00285912	Aphelenchoides_1	320	1.26108e+06	0.000254469	Baermann_extraction	Krassimira Ilieva-Makulec
38	Aphelenchoides_1	April_2010	1	Decomposer	Aphelenchoides_1	Nematoda	Secernentea	Aphelenchida	Aphelenchoididae	Aphelenchoides	1	0.746035	0.00109311	1.09311e-09	5.46557e-09	3.29022e-05	1.17366e-05	8.75	0.0013785	Aphelenchoides_1	320	1.26108e+06	0.000254469	Baermann_extraction	Krassimira Ilieva-Makulec
39	Aphelenchoides_1	April_2010	1	Decomposer	Aphelenchoides_1	Nematoda	Secernentea	Aphelenchida	Aphelenchoididae	Aphelenchoides	1	0.746035	0.00109311	1.09311e-09	5.46557e-09	3.29022e-05	1.17366e-05	8.75	0.0013785	Aphelenchoides_1	320	1.26108e+06	0.000254469	Baermann_extraction	Krassimira Ilieva-Makulec
40	Aphelenchoides_1	April_2010	1	Decomposer	Aphelenchoides_1	Nematoda	Secernentea	Aphelenchida	Aphelenchoididae	Aphelenchoides	1	0.746035	0.00109311	1.09311e-09	5.46557e-09	3.29022e-05	1.17366e-05	8.75	0.0013785	Aphelenchoides_1	320	1.26108e+06	0.000254469	Baermann_extraction	Krassimira Ilieva-Makulec
41	Aphelenchoides_1	April_2010	1	Decomposer	Aphelenchoides_1	Nematoda	Secernentea	Aphelenchida	Aphelenchoididae	Aphelenchoides	1	0.746035	0.00131174	1.31174e-09	6.55868e-09	3.75177e-05	1.3383e-05	8.75	0.00165421	Aphelenchoides_1	320	1.26108e+06	0.000254469	Baermann_extraction	Krassimira Ilieva-Makulec
42	Aphelenchoides_1	April_2010	1	Decomposer	Aphelenchoides_1	Nematoda	Secernentea	Aphelenchida	Aphelenchoididae	Aphelenchoides	1	0.746035	0.0012753	1.2753e-09	6.3765e-09	3.67644e-05	1.31143e-05	8.75	0.00160825	Aphelenchoides_1	320	1.26108e+06	0.000254469	Baermann_extraction	Krassimira Ilieva-Makulec
43	Aphelenchoides_1	April_2010	1	Decomposer	Aphelenchoides_1	Nematoda	Secernentea	Aphelenchida	Aphelenchoididae	Aphelenchoides	1	0.746035	0.0012753	1.2753e-09	6.3765e-09	3.67644e-05	1.31143e-05	8.75	0.00160825	Aphelenchoides_1	320	1.26108e+06	0.000254469	Baermann_extraction	Krassimira Ilieva-Makulec
44	Aphelenchoides_1	April_2010	1	Decomposer	Aphelenchoides_1	Nematoda	Secernentea	Aphelenchida	Aphelenchoididae	Aphelenchoides	1	0.746035	0.00109311	1.09311e-09	5.46557e-09	3.29022e-05	1.17366e-05	8.75	0.0013785	Aphelenchoides_1	320	1.26108e+06	0.000254469	Baermann_extraction	Krassimira Ilieva-Makulec
45	Aphelenchoides_1	April_2010	1	Decomposer	Aphelenchoides_1	Nematoda	Secernentea	Aphelenchida	Aphelenchoididae	Aphelenchoides	1	0.746035	0.00109311	1.09311e-09	5.46557e-09	3.29022e-05	1.17366e-05	8.75	0.0013785	Aphelenchoides_1	320	1.26108e+06	0.000254469	Baermann_extraction	Krassimira Ilieva-Makulec
46	Aphelenchoides_1	April_2010	1	Decomposer	Aphelenchoides_1	Nematoda	Secernentea	Aphelenchida	Aphelenchoididae	Aphelenchoides	1	0.746035	0.00207287	2.07287e-09	1.03643e-08	5.21576e-05	1.86052e-05	8.75	0.00261405	Aphelenchoides_1	320	1.26108e+06	0.000254469	Baermann_extraction	Krassimira Ilieva-Makulec
47	Aphelenchoides_1	April_2010	1	Decomposer	Aphelenchoides_1	Nematoda	Secernentea	Aphelenchida	Aphelenchoididae	Aphelenchoides	1	0.746035	0.0022672	2.2672e-09	1.1336e-08	5.56338e-05	1.98452e-05	8.75	0.00285912	Aphelenchoides_1	320	1.26108e+06	0.000254469	Baermann_extraction	Krassimira Ilieva-Makulec
48	Aphelenchoides_1	April_2010	1	Decomposer	Aphelenchoides_1	Nematoda	Secernentea	Aphelenchida	Aphelenchoididae	Aphelenchoides	1	0.746035	0.000404857	4.04857e-10	2.02428e-09	1.60932e-05	5.74065e-06	8.75	0.000510557	Aphelenchoides_1	320	1.26108e+06	0.000254469	Baermann_extraction	Krassimira Ilieva-Makulec
49	Aphelenchoides_1	April_2010	1	Decomposer	Aphelenchoides_1	Nematoda	Secernentea	Aphelenchida	Aphelenchoididae	Aphelenchoides	1	0.746035	0.00116599	1.16599e-09	5.82994e-09	3.44672e-05	1.22949e-05	8.75	0.00147041	Aphelenchoides_1	320	1.26108e+06	0.000254469	Baermann_extraction	Krassimira Ilieva-Makulec
50	Aphelenchoides_1	April_2010	1	Decomposer	Aphelenchoides_1	Nematoda	Secernentea	Aphelenchida	Aphelenchoididae	Aphelenchoides	1	0.746035	0.00207287	2.07287e-09	1.03643e-08	5.21576e-05	1.86052e-05	8.75	0.00261405	Aphelenchoides_1	320	1.26108e+06	0.000254469	Baermann_extraction	Krassimira Ilieva-Makulec
51	Aphelenchoides_1	April_2010	1	Decomposer	Aphelenchoides_1	Nematoda	Secernentea	Aphelenchida	Aphelenchoididae	Aphelenchoides	1	0.746035	0.00112955	1.12955e-09	5.64775e-09	3.36883e-05	1.2017e-05	8.75	0.00142445	Aphelenchoides_1	320	1.26108e+06	0.000254469	Baermann_extraction	Krassimira Ilieva-Makulec
52	Aphelenchoides_1	April_2010	1	Decomposer	Aphelenchoides_1	Nematoda	Secernentea	Aphelenchida	Aphelenchoididae	Aphelenchoides	1	0.746035	0.00116599	1.16599e-09	5.82994e-09	3.44672e-05	1.22949e-05	8.75	0.00147041	Aphelenchoides_1	320	1.26108e+06	0.000254469	Baermann_extraction	Krassimira Ilieva-Makulec
53	Aphelenchoides_1	April_2010	1	Decomposer	Aphelenchoides_1	Nematoda	Secernentea	Aphelenchida	Aphelenchoididae	Aphelenchoides	1	0.746035	0.00207287	2.07287e-09	1.03643e-08	5.21576e-05	1.86052e-05	8.75	0.00261405	Aphelenchoides_1	320	1.26108e+06	0.000254469	Baermann_extraction	Krassimira Ilieva-Makulec
54	Aphelenchoides_1	April_2010	1	Decomposer	Aphelenchoides_1	Nematoda	Secernentea	Aphelenchida	Aphelenchoididae	Aphelenchoides	1	0.746035	0.0012753	1.2753e-09	6.3765e-09	3.67644e-05	1.31143e-05	8.75	0.00160825	Aphelenchoides_1	320	1.26108e+06	0.000254469	Baermann_extraction	Krassimira Ilieva-Makulec
55	Aphelenchoides_2	April_2010	1	Decomposer	Aphelenchoides_2	Nematoda	Secernentea	Aphelenchida	Aphelenchoididae	Aphelenchoides	2	0.746035	0.00323886	3.23886e-09	1.61943e-08	0.000155049	2.56558e-05	8.75	0.000119935	Aphelenchoides_2	9	37030.1	0.000254469	Baermann_extraction	Krassimira Ilieva-Makulec
56	Aphelenchoides_3	April_2010	1	Decomposer	Aphelenchoides_3	Nematoda	Secernentea	Aphelenchida	Aphelenchoididae	Aphelenchoides	3	0.746035	0.00941292	9.41292e-09	4.70646e-08	0.000184131	5.53077e-05	8.75	0.00139424	Aphelenchoides_3	37	148120	0.000254469	Baermann_extraction	Krassimira Ilieva-Makulec
57	Aphelenchoides_3	April_2010	1	Decomposer	Aphelenchoides_3	Nematoda	Secernentea	Aphelenchida	Aphelenchoididae	Aphelenchoides	3	0.746035	0.0119514	1.19514e-08	5.97569e-08	7.19231e-05	6.56818e-05	8.75	0.00177024	Aphelenchoides_3	37	148120	0.000254469	Baermann_extraction	Krassimira Ilieva-Makulec
58	Aphelenchoides_3	April_2010	1	Decomposer	Aphelenchoides_3	Nematoda	Secernentea	Aphelenchida	Aphelenchoididae	Aphelenchoides	3	0.746035	0.00840078	8.40078e-09	4.20039e-08	0.000142855	5.09582e-05	8.75	0.00124433	Aphelenchoides_3	37	148120	0.000254469	Baermann_extraction	Krassimira Ilieva-Makulec
59	Aphelenchoides_3	April_2010	1	Decomposer	Aphelenchoides_3	Nematoda	Secernentea	Aphelenchida	Aphelenchoididae	Aphelenchoides	3	0.746035	0.0135546	1.35546e-08	6.7773e-08	0.000201599	7.19129e-05	8.75	0.00200771	Aphelenchoides_3	37	148120	0.000254469	Baermann_extraction	Krassimira Ilieva-Makulec
60	Cognettia_sphagnetorum	April_2010	1	Decomposer	Cognettia_sphagnetorum	Annelida	Oligochaeta	Tubificida	Enchytraeidae	Cognettia	sphagnetorum	0.866733	5.02555	5.02555e-06	3.35204e-05	0.0337518	0.0231155	8.75	0.0597112	Cognettia_sphagnetorum	11	11881.5	0.000962113	O'Connor_extraction	Ewa Nowak
61	Cognettia_sphagnetorum	April_2010	1	Decomposer	Cognettia_sphagnetorum	Annelida	Oligochaeta	Tubificida	Enchytraeidae	Cognettia	sphagnetorum	0.866733	4.05566	4.05566e-06	2.70512e-05	0.0292351	0.0200221	8.75	0.0481875	Cognettia_sphagnetorum	11	11881.5	0.000962113	O'Connor_extraction	Ewa Nowak
62	Cognettia_sphagnetorum	April_2010	1	Decomposer	Cognettia_sphagnetorum	Annelida	Oligochaeta	Tubificida	Enchytraeidae	Cognettia	sphagnetorum	0.866733	4.05566	4.05566e-06	2.70512e-05	0.0292351	0.0200221	8.75	0.0481875	Cognettia_sphagnetorum	11	11881.5	0.000962113	O'Connor_extraction	Ewa Nowak
63	Cognettia_sphagnetorum	April_2010	1	Decomposer	Cognettia_sphagnetorum	Annelida	Oligochaeta	Tubificida	Enchytraeidae	Cognettia	sphagnetorum	0.866733	11.7463	1.17463e-05	7.83479e-05	0.0596125	0.0408266	8.75	0.139564	Cognettia_sphagnetorum	11	11881.5	0.000962113	O'Connor_extraction	Ewa Nowak
64	Cognettia_sphagnetorum	April_2010	1	Decomposer	Cognettia_sphagnetorum	Annelida	Oligochaeta	Tubificida	Enchytraeidae	Cognettia	sphagnetorum	0.866733	4.05566	4.05566e-06	2.70512e-05	0.0292351	0.0200221	8.75	0.0481875	Cognettia_sphagnetorum	11	11881.5	0.000962113	O'Connor_extraction	Ewa Nowak
65	Cognettia_sphagnetorum	April_2010	1	Decomposer	Cognettia_sphagnetorum	Annelida	Oligochaeta	Tubificida	Enchytraeidae	Cognettia	sphagnetorum	0.866733	16.5417	1.65417e-05	0.000110333	0.0749813	0.0513522	8.75	0.196541	Cognettia_sphagnetorum	11	11881.5	0.000962113	O'Connor_extraction	Ewa Nowak
66	Cognettia_sphagnetorum	April_2010	1	Decomposer	Cognettia_sphagnetorum	Annelida	Oligochaeta	Tubificida	Enchytraeidae	Cognettia	sphagnetorum	0.866733	16.5417	1.65417e-05	0.000110333	0.0749813	0.0513522	8.75	0.196541	Cognettia_sphagnetorum	11	11881.5	0.000962113	O'Connor_extraction	Ewa Nowak
67	Cognettia_sphagnetorum	April_2010	1	Decomposer	Cognettia_sphagnetorum	Annelida	Oligochaeta	Tubificida	Enchytraeidae	Cognettia	sphagnetorum	0.866733	16.5417	1.65417e-05	0.000110333	0.0749813	0.0513522	8.75	0.196541	Cognettia_sphagnetorum	11	11881.5	0.000962113	O'Connor_extraction	Ewa Nowak
68	Cognettia_sphagnetorum	April_2010	1	Decomposer	Cognettia_sphagnetorum	Annelida	Oligochaeta	Tubificida	Enchytraeidae	Cognettia	sphagnetorum	0.866733	5.71137	5.71137e-06	3.80949e-05	0.0367722	0.0251841	8.75	0.0678598	Cognettia_sphagnetorum	11	11881.5	0.000962113	O'Connor_extraction	Ewa Nowak
69	Cognettia_sphagnetorum	April_2010	1	Decomposer	Cognettia_sphagnetorum	Annelida	Oligochaeta	Tubificida	Enchytraeidae	Cognettia	sphagnetorum	0.866733	5.71137	5.71137e-06	3.80949e-05	0.0367722	0.0251841	8.75	0.0678598	Cognettia_sphagnetorum	11	11881.5	0.000962113	O'Connor_extraction	Ewa Nowak
70	Cognettia_sphagnetorum	April_2010	1	Decomposer	Cognettia_sphagnetorum	Annelida	Oligochaeta	Tubificida	Enchytraeidae	Cognettia	sphagnetorum	0.866733	7.55476	7.55476e-06	5.03902e-05	0.0443518	0.0303751	8.75	0.0897621	Cognettia_sphagnetorum	11	11881.5	0.000962113	O'Connor_extraction	Ewa Nowak
71	Dendrobaena_octaedra	April_2010	1	Decomposer	Dendrobaena_octaedra	Annelida	Oligochaeta	Opisthopora	Lumbricidae	Dendrobaena	octaedra	0.921491	4000	0.004	0.022	7.91894	3.89145	8.75	0.0444444	Dendrobaena_octaedra	1	11.1111	0.09	Lab Hand-sorting	Alexia Hoste-Danyłow
72	Ditylenchus_1	April_2010	1	Decomposer	Ditylenchus_1	Nematoda	Secernentea	Tylenchida	Anguinidae	Ditylenchus	1	0.783094	0.0028421	2.8421e-09	1.42105e-08	6.54646e-05	2.3352e-05	8.75	0.000210486	Ditylenchus_1	18	74060.1	0.000254469	Baermann_extraction	Krassimira Ilieva-Makulec
73	Ditylenchus_1	April_2010	1	Decomposer	Ditylenchus_1	Nematoda	Secernentea	Tylenchida	Anguinidae	Ditylenchus	1	0.783094	0.0045344	4.5344e-09	2.2672e-08	9.1639e-05	3.26887e-05	8.75	0.000335818	Ditylenchus_1	18	74060.1	0.000254469	Baermann_extraction	Krassimira Ilieva-Makulec
74	Enchytraeus_buchholzi_	April_2010	1	Decomposer	Enchytraeus_buchholzi_	Annelida	Oligochaeta	Tubificida	Enchytraeidae	Enchytraeus	buchholzi	0.869261	2.80185	2.80185e-06	1.86883e-05	0.0228187	0.0156278	8.75	0.00302639	Enchytraeus_buchholzi_	1	1080.14	0.000962113	O'Connor_extraction	Ewa Nowak
75	Eumonhystera_1	April_2010	1	Decomposer	Eumonhystera_1	Nematoda	Adenophorea	Monhysterida	Monhysteridae	Eumonhystera	1	0.87455	0.00880564	8.80564e-09	4.40282e-08	0.00014778	5.27147e-05	8.75	0.00195644	Eumonhystera_1	56	222180	0.000254469	Baermann_extraction	Krassimira Ilieva-Makulec
76	Eumonhystera_1	April_2010	1	Decomposer	Eumonhystera_1	Nematoda	Adenophorea	Monhysterida	Monhysteridae	Eumonhystera	1	0.87455	0.00485828	4.85828e-09	2.42914e-08	9.63062e-05	3.43535e-05	8.75	0.00107941	Eumonhystera_1	56	222180	0.000254469	Baermann_extraction	Krassimira Ilieva-Makulec
77	Eumonhystera_1	April_2010	1	Decomposer	Eumonhystera_1	Nematoda	Adenophorea	Monhysterida	Monhysteridae	Eumonhystera	1	0.87455	0.0022591	2.2591e-09	1.12955e-08	5.54907e-05	1.97942e-05	8.75	0.000501928	Eumonhystera_1	56	222180	0.000254469	Baermann_extraction	Krassimira Ilieva-Makulec
78	Eumonhystera_1	April_2010	1	Decomposer	Eumonhystera_1	Nematoda	Adenophorea	Monhysterida	Monhysteridae	Eumonhystera	1	0.87455	0.00421051	4.21051e-09	2.10526e-08	8.68776e-05	3.09902e-05	8.75	0.000935492	Eumonhystera_1	56	222180	0.000254469	Baermann_extraction	Krassimira Ilieva-Makulec
79	Eumonhystera_1	April_2010	1	Decomposer	Eumonhystera_1	Nematoda	Adenophorea	Monhysterida	Monhysteridae	Eumonhystera	1	0.87455	0.00207692	2.07692e-09	1.03846e-08	5.2231e-05	1.86314e-05	8.75	0.000461451	Eumonhystera_1	56	222180	0.000254469	Baermann_extraction	Krassimira Ilieva-Makulec
80	Eumonhystera_1	April_2010	1	Decomposer	Eumonhystera_1	Nematoda	Adenophorea	Monhysterida	Monhysteridae	Eumonhystera	1	0.87455	0.00204048	2.04048e-09	1.02024e-08	5.15696e-05	1.83955e-05	8.75	0.000453354	Eumonhystera_1	56	222180	0.000254469	Baermann_extraction	Krassimira Ilieva-Makulec
81	Henlea_heleotropha	April_2010	1	Decomposer	Henlea_heleotropha	Annelida	Oligochaeta	Tubificida	Enchytraeidae	Henlea	heleotropha	0.86535	22.9907	2.29907e-05	0.000153348	0.0934854	0.064025	8.75	0.86916	Henlea_heleotropha	36	37804.9	0.000962113	O'Connor_extraction	Ewa Nowak
82	Henlea_heleotropha	April_2010	1	Decomposer	Henlea_heleotropha	Annelida	Oligochaeta	Tubificida	Enchytraeidae	Henlea	heleotropha	0.86535	35.7614	3.57614e-05	0.000238529	0.125687	0.086079	8.75	1.35196	Henlea_heleotropha	36	37804.9	0.000962113	O'Connor_extraction	Ewa Nowak
83	Henlea_heleotropha	April_2010	1	Decomposer	Henlea_heleotropha	Annelida	Oligochaeta	Tubificida	Enchytraeidae	Henlea	heleotropha	0.86535	35.7614	3.57614e-05	0.000238529	0.125687	0.086079	8.75	1.35196	Henlea_heleotropha	36	37804.9	0.000962113	O'Connor_extraction	Ewa Nowak
84	Henlea_heleotropha	April_2010	1	Decomposer	Henlea_heleotropha	Annelida	Oligochaeta	Tubificida	Enchytraeidae	Henlea	heleotropha	0.86535	20.233	2.0233e-05	0.000134954	0.0858153	0.058772	8.75	0.764906	Henlea_heleotropha	36	37804.9	0.000962113	O'Connor_extraction	Ewa Nowak
85	Henlea_heleotropha	April_2010	1	Decomposer	Henlea_heleotropha	Annelida	Oligochaeta	Tubificida	Enchytraeidae	Henlea	heleotropha	0.86535	17.6498	1.76498e-05	0.000117724	0.0783104	0.0536322	8.75	0.667248	Henlea_heleotropha	36	37804.9	0.000962113	O'Connor_extraction	Ewa Nowak
86	Henlea_heleotropha	April_2010	1	Decomposer	Henlea_heleotropha	Annelida	Oligochaeta	Tubificida	Enchytraeidae	Henlea	heleotropha	0.86535	26.9386	2.69386e-05	0.00017968	0.103957	0.0711968	8.75	1.01841	Henlea_heleotropha	36	37804.9	0.000962113	O'Connor_extraction	Ewa Nowak
87	Henlea_heleotropha	April_2010	1	Decomposer	Henlea_heleotropha	Annelida	Oligochaeta	Tubificida	Enchytraeidae	Henlea	heleotropha	0.86535	33.44	3.344e-05	0.000223044	0.12016	0.0822939	8.75	1.26419	Henlea_heleotropha	36	37804.9	0.000962113	O'Connor_extraction	Ewa Nowak
88	Henlea_heleotropha	April_2010	1	Decomposer	Henlea_heleotropha	Annelida	Oligochaeta	Tubificida	Enchytraeidae	Henlea	heleotropha	0.86535	20.233	2.0233e-05	0.000134954	0.0858153	0.058772	8.75	0.764906	Henlea_heleotropha	36	37804.9	0.000962113	O'Connor_extraction	Ewa Nowak
89	Henlea_heleotropha	April_2010	1	Decomposer	Henlea_heleotropha	Annelida	Oligochaeta	Tubificida	Enchytraeidae	Henlea	heleotropha	0.86535	24.9259	2.49259e-05	0.000166256	0.0986871	0.0675875	8.75	0.94232	Henlea_heleotropha	36	37804.9	0.000962113	O'Connor_extraction	Ewa Nowak
90	Henlea_heleotropha	April_2010	1	Decomposer	Henlea_heleotropha	Annelida	Oligochaeta	Tubificida	Enchytraeidae	Henlea	heleotropha	0.86535	20.233	2.0233e-05	0.000134954	0.0858153	0.058772	8.75	0.764906	Henlea_heleotropha	36	37804.9	0.000962113	O'Connor_extraction	Ewa Nowak
91	Henlea_heleotropha	April_2010	1	Decomposer	Henlea_heleotropha	Annelida	Oligochaeta	Tubificida	Enchytraeidae	Henlea	heleotropha	0.86535	20.233	2.0233e-05	0.000134954	0.0858153	0.058772	8.75	0.764906	Henlea_heleotropha	36	37804.9	0.000962113	O'Connor_extraction	Ewa Nowak
92	Henlea_heleotropha	April_2010	1	Decomposer	Henlea_heleotropha	Annelida	Oligochaeta	Tubificida	Enchytraeidae	Henlea	heleotropha	0.86535	30.1024	3.01024e-05	0.000200783	0.111987	0.0766959	8.75	1.13802	Henlea_heleotropha	36	37804.9	0.000962113	O'Connor_extraction	Ewa Nowak
93	Henlea_heleotropha	April_2010	1	Decomposer	Henlea_heleotropha	Annelida	Oligochaeta	Tubificida	Enchytraeidae	Henlea	heleotropha	0.86535	16.0247	1.60247e-05	0.000106885	0.0734028	0.0502711	8.75	0.605812	Henlea_heleotropha	36	37804.9	0.000962113	O'Connor_extraction	Ewa Nowak
94	Henlea_heleotropha	April_2010	1	Decomposer	Henlea_heleotropha	Annelida	Oligochaeta	Tubificida	Enchytraeidae	Henlea	heleotropha	0.86535	9.06641	9.06641e-06	6.0473e-05	0.050117	0.0343235	8.75	0.342754	Henlea_heleotropha	36	37804.9	0.000962113	O'Connor_extraction	Ewa Nowak
95	Henlea_heleotropha	April_2010	1	Decomposer	Henlea_heleotropha	Annelida	Oligochaeta	Tubificida	Enchytraeidae	Henlea	heleotropha	0.86535	12.302	1.2302e-05	8.20545e-05	0.0614877	0.0421109	8.75	0.465076	Henlea_heleotropha	36	37804.9	0.000962113	O'Connor_extraction	Ewa Nowak
96	Henlea_heleotropha	April_2010	1	Decomposer	Henlea_heleotropha	Annelida	Oligochaeta	Tubificida	Enchytraeidae	Henlea	heleotropha	0.86535	14.4773	1.44773e-05	9.65633e-05	0.0685746	0.0469645	8.75	0.547312	Henlea_heleotropha	36	37804.9	0.000962113	O'Connor_extraction	Ewa Nowak
97	Henlea_heleotropha	April_2010	1	Decomposer	Henlea_heleotropha	Annelida	Oligochaeta	Tubificida	Enchytraeidae	Henlea	heleotropha	0.86535	9.06641	9.06641e-06	6.0473e-05	0.050117	0.0343235	8.75	0.342754	Henlea_heleotropha	36	37804.9	0.000962113	O'Connor_extraction	Ewa Nowak
98	Henlea_heleotropha	April_2010	1	Decomposer	Henlea_heleotropha	Annelida	Oligochaeta	Tubificida	Enchytraeidae	Henlea	heleotropha	0.86535	24.9259	2.49259e-05	0.000166256	0.0986871	0.0675875	8.75	0.94232	Henlea_heleotropha	36	37804.9	0.000962113	O'Connor_extraction	Ewa Nowak
99	Henlea_heleotropha	April_2010	1	Decomposer	Henlea_heleotropha	Annelida	Oligochaeta	Tubificida	Enchytraeidae	Henlea	heleotropha	0.86535	35.7614	3.57614e-05	0.000238529	0.125687	0.086079	8.75	1.35196	Henlea_heleotropha	36	37804.9	0.000962113	O'Connor_extraction	Ewa Nowak
100	Henlea_heleotropha	April_2010	1	Decomposer	Henlea_heleotropha	Annelida	Oligochaeta	Tubificida	Enchytraeidae	Henlea	heleotropha	0.86535	24.9259	2.49259e-05	0.000166256	0.0986871	0.0675875	8.75	0.94232	Henlea_heleotropha	36	37804.9	0.000962113	O'Connor_extraction	Ewa Nowak
101	Henlea_heleotropha	April_2010	1	Decomposer	Henlea_heleotropha	Annelida	Oligochaeta	Tubificida	Enchytraeidae	Henlea	heleotropha	0.86535	24.9259	2.49259e-05	0.000166256	0.0986871	0.0675875	8.75	0.94232	Henlea_heleotropha	36	37804.9	0.000962113	O'Connor_extraction	Ewa Nowak
102	Henlea_heleotropha	April_2010	1	Decomposer	Henlea_heleotropha	Annelida	Oligochaeta	Tubificida	Enchytraeidae	Henlea	heleotropha	0.86535	24.9259	2.49259e-05	0.000166256	0.0986871	0.0675875	8.75	0.94232	Henlea_heleotropha	36	37804.9	0.000962113	O'Connor_extraction	Ewa Nowak
103	Henlea_heleotropha	April_2010	1	Decomposer	Henlea_heleotropha	Annelida	Oligochaeta	Tubificida	Enchytraeidae	Henlea	heleotropha	0.86535	24.9259	2.49259e-05	0.000166256	0.0986871	0.0675875	8.75	0.94232	Henlea_heleotropha	36	37804.9	0.000962113	O'Connor_extraction	Ewa Nowak
104	Henlea_heleotropha	April_2010	1	Decomposer	Henlea_heleotropha	Annelida	Oligochaeta	Tubificida	Enchytraeidae	Henlea	heleotropha	0.86535	20.233	2.0233e-05	0.000134954	0.0858153	0.058772	8.75	0.764906	Henlea_heleotropha	36	37804.9	0.000962113	O'Connor_extraction	Ewa Nowak
105	Henlea_heleotropha	April_2010	1	Decomposer	Henlea_heleotropha	Annelida	Oligochaeta	Tubificida	Enchytraeidae	Henlea	heleotropha	0.86535	35.7614	3.57614e-05	0.000238529	0.125687	0.086079	8.75	1.35196	Henlea_heleotropha	36	37804.9	0.000962113	O'Connor_extraction	Ewa Nowak
106	Henlea_heleotropha	April_2010	1	Decomposer	Henlea_heleotropha	Annelida	Oligochaeta	Tubificida	Enchytraeidae	Henlea	heleotropha	0.86535	24.9259	2.49259e-05	0.000166256	0.0986871	0.0675875	8.75	0.94232	Henlea_heleotropha	36	37804.9	0.000962113	O'Connor_extraction	Ewa Nowak
107	Henlea_heleotropha	April_2010	1	Decomposer	Henlea_heleotropha	Annelida	Oligochaeta	Tubificida	Enchytraeidae	Henlea	heleotropha	0.86535	16.0247	1.60247e-05	0.000106885	0.0734028	0.0502711	8.75	0.605812	Henlea_heleotropha	36	37804.9	0.000962113	O'Connor_extraction	Ewa Nowak
108	Henlea_heleotropha	April_2010	1	Decomposer	Henlea_heleotropha	Annelida	Oligochaeta	Tubificida	Enchytraeidae	Henlea	heleotropha	0.86535	30.1024	3.01024e-05	0.000200783	0.111987	0.0766959	8.75	1.13802	Henlea_heleotropha	36	37804.9	0.000962113	O'Connor_extraction	Ewa Nowak
109	Henlea_heleotropha	April_2010	1	Decomposer	Henlea_heleotropha	Annelida	Oligochaeta	Tubificida	Enchytraeidae	Henlea	heleotropha	0.86535	35.7614	3.57614e-05	0.000238529	0.125687	0.086079	8.75	1.35196	Henlea_heleotropha	36	37804.9	0.000962113	O'Connor_extraction	Ewa Nowak
110	Henlea_heleotropha	April_2010	1	Decomposer	Henlea_heleotropha	Annelida	Oligochaeta	Tubificida	Enchytraeidae	Henlea	heleotropha	0.86535	6.31935	6.31935e-06	4.21501e-05	0.0393509	0.0269501	8.75	0.238902	Henlea_heleotropha	36	37804.9	0.000962113	O'Connor_extraction	Ewa Nowak
111	Henlea_heleotropha	April_2010	1	Decomposer	Henlea_heleotropha	Annelida	Oligochaeta	Tubificida	Enchytraeidae	Henlea	heleotropha	0.86535	35.7614	3.57614e-05	0.000238529	0.125687	0.086079	8.75	1.35196	Henlea_heleotropha	36	37804.9	0.000962113	O'Connor_extraction	Ewa Nowak
112	Henlea_heleotropha	April_2010	1	Decomposer	Henlea_heleotropha	Annelida	Oligochaeta	Tubificida	Enchytraeidae	Henlea	heleotropha	0.86535	41.9022	4.19022e-05	0.000279488	0.139766	0.0957212	8.75	1.58411	Henlea_heleotropha	36	37804.9	0.000962113	O'Connor_extraction	Ewa Nowak
113	Henlea_heleotropha	April_2010	1	Decomposer	Henlea_heleotropha	Annelida	Oligochaeta	Tubificida	Enchytraeidae	Henlea	heleotropha	0.86535	24.9259	2.49259e-05	0.000166256	0.0986871	0.0675875	8.75	0.94232	Henlea_heleotropha	36	37804.9	0.000962113	O'Connor_extraction	Ewa Nowak
114	Henlea_heleotropha	April_2010	1	Decomposer	Henlea_heleotropha	Annelida	Oligochaeta	Tubificida	Enchytraeidae	Henlea	heleotropha	0.86535	24.9259	2.49259e-05	0.000166256	0.0986871	0.0675875	8.75	0.94232	Henlea_heleotropha	36	37804.9	0.000962113	O'Connor_extraction	Ewa Nowak
115	Henlea_heleotropha	April_2010	1	Decomposer	Henlea_heleotropha	Annelida	Oligochaeta	Tubificida	Enchytraeidae	Henlea	heleotropha	0.86535	12.302	1.2302e-05	8.20545e-05	0.0614877	0.0421109	8.75	0.465076	Henlea_heleotropha	36	37804.9	0.000962113	O'Connor_extraction	Ewa Nowak
116	Isotomiella_minor	April_2010	1	Decomposer	Isotomiella_minor	Arthropoda	Entognatha	Collembola	Isotomidae	Isotomiella	minor	0.895995	0.826312	8.26312e-07	2.9582e-06	0.0012552	0.00115102	8.75	0.0017177	Isotomiella_minor	2	2078.76	0.000962113	Mac Fadyen_extraction	Izabella Olejniczak
117	Isotomiella_minor	April_2010	1	Decomposer	Isotomiella_minor	Arthropoda	Entognatha	Collembola	Isotomidae	Isotomiella	minor	0.895995	2.48529	2.48529e-06	8.89734e-06	0.00312385	0.00286458	8.75	0.00516632	Isotomiella_minor	2	2078.76	0.000962113	Mac Fadyen_extraction	Izabella Olejniczak
118	Lumbricus_rubellus	April_2010	1	Decomposer	Lumbricus_rubellus	Annelida	Oligochaeta	Opisthopora	Lumbricidae	Lumbricus	rubellus	0.922775	2000	0.002	0.011	2.105	1.03442	8.75	0.0444444	Lumbricus_rubellus	2	22.2222	0.09	Lab Hand-sorting	Alexia Hoste-Danyłow
119	Lumbricus_rubellus	April_2010	1	Decomposer	Lumbricus_rubellus	Annelida	Oligochaeta	Opisthopora	Lumbricidae	Lumbricus	rubellus	0.922775	1300	0.0013	0.00715	1.46589	0.720351	8.75	0.0288889	Lumbricus_rubellus	2	22.2222	0.09	Lab Hand-sorting	Alexia Hoste-Danyłow
120	Marionina_sp.2_________	April_2010	1	Decomposer	Marionina_sp.2_________	Annelida	Oligochaeta	Tubificida	Enchytraeidae	Marionina	sp.2	0.868326	0.634183	6.34183e-07	4.23e-06	0.0084331	0.00577555	8.75	0.00137001	Marionina_sp.2_________	2	2160.28	0.000962113	O'Connor_extraction	Ewa Nowak
121	Marionina_sp.2_________	April_2010	1	Decomposer	Marionina_sp.2_________	Annelida	Oligochaeta	Tubificida	Enchytraeidae	Marionina	sp.2	0.868326	1.34522	1.34522e-06	8.97262e-06	0.0139571	0.00955875	8.75	0.00290605	Marionina_sp.2_________	2	2160.28	0.000962113	O'Connor_extraction	Ewa Nowak
122	Mesaphorura_macrochaeta	April_2010	1	Decomposer	Mesaphorura_macrochaeta	Arthropoda	Entognatha	Collembola	Tullbergiidae	Mesaphorura	macrochaeta	0.904682	0.227559	2.27559e-07	7.8963e-07	0.00221034	0.000754423	8.75	0.00047304	Mesaphorura_macrochaeta	2	2078.76	0.000962113	Mac Fadyen_extraction	Izabella Olejniczak
123	Mesaphorura_macrochaeta	April_2010	1	Decomposer	Mesaphorura_macrochaeta	Arthropoda	Entognatha	Collembola	Tullbergiidae	Mesaphorura	macrochaeta	0.904682	0.543959	5.43959e-07	1.88754e-06	0.00229537	0.000783444	8.75	0.00113076	Mesaphorura_macrochaeta	2	2078.76	0.000962113	Mac Fadyen_extraction	Izabella Olejniczak
124	Metateratocephalus_1	April_2010	1	Decomposer	Metateratocephalus_1	Nematoda	Adenophorea	Plectida	Metateratocephalidae	Metateratocephalus	1	0.870456	0.00304452	3.04452e-09	1.52226e-08	6.87892e-05	2.45379e-05	8.75	0.000112739	Metateratocephalus_1	9	37030.1	0.000254469	Baermann_extraction	Krassimira Ilieva-Makulec
125	Plectus_1	April_2010	1	Decomposer	Plectus_1	Nematoda	Adenophorea	Plectida	Plectidae	Plectus	1	0.861475	0.00801617	8.01617e-09	4.00808e-08	0.000138116	4.92674e-05	8.75	0.000593678	Plectus_1	18	74060.1	0.000254469	Baermann_extraction	Krassimira Ilieva-Makulec
126	Plectus_1	April_2010	1	Decomposer	Plectus_1	Nematoda	Adenophorea	Plectida	Plectidae	Plectus	1	0.861475	0.00506071	5.06071e-09	2.53036e-08	9.91788e-05	3.53782e-05	8.75	0.000374797	Plectus_1	18	74060.1	0.000254469	Baermann_extraction	Krassimira Ilieva-Makulec
127	Rhabditis_1	April_2010	1	Decomposer	Rhabditis_1	Nematoda	Secernentea	Rhabditida	Rhabditidae	Rhabditis	1	0.795022	0.0181376	1.81376e-08	9.0688e-08	0.000248636	8.86913e-05	8.75	0.000671636	Rhabditis_1	9	37030.1	0.000254469	Baermann_extraction	Krassimira Ilieva-Makulec
128	Teratocephalus_1	April_2010	1	Decomposer	Teratocephalus_1	Nematoda	Adenophorea	Plectida	Teratocephalidae	Teratocephalus	1	0.872219	0.00174898	1.74898e-09	8.74491e-09	4.61521e-05	1.6463e-05	8.75	0.00012953	Teratocephalus_1	18	74060.1	0.000254469	Baermann_extraction	Krassimira Ilieva-Makulec
129	Teratocephalus_1	April_2010	1	Decomposer	Teratocephalus_1	Nematoda	Adenophorea	Plectida	Teratocephalidae	Teratocephalus	1	0.872219	0.00485828	4.85828e-09	2.42914e-08	9.63062e-05	3.43535e-05	8.75	0.000359805	Teratocephalus_1	18	74060.1	0.000254469	Baermann_extraction	Krassimira Ilieva-Makulec
130	Trachytes_aegrota	April_2010	1	Decomposer	Trachytes_aegrota	Arthropoda	Arachnida	Mesostigmata	Polyaspididae	Trachytes	aegrota	0.905167	14.4519	1.44519e-05	3.61297e-05	0.00526413	0.00458866	8.75	0.015021	Trachytes_aegrota	1	1039.38	0.000962113	Mac Fadyen_extraction	Katarzyna Faleńczyk-Koziróg
131	Achaeta_eiseni___	April_2010	2	Decomposer	Achaeta_eiseni___	Annelida	Oligochaeta	Tubificida	Enchytraeidae	Achaeta	eiseni	0.868759	2.29353	2.29353e-06	1.52979e-05	0.0199545	0.0136662	8.75	0.00605987	Achaeta_eiseni___	2	2642.16	0.000962113	O'Connor_extraction	Ewa Nowak
132	Achaeta_eiseni___	April_2010	2	Decomposer	Achaeta_eiseni___	Annelida	Oligochaeta	Tubificida	Enchytraeidae	Achaeta	eiseni	0.868759	1.34522	1.34522e-06	8.97262e-06	0.0139571	0.00955875	8.75	0.00355429	Achaeta_eiseni___	2	2642.16	0.000962113	O'Connor_extraction	Ewa Nowak
133	Acrobeloides_nanus	April_2010	2	Decomposer	Acrobeloides_nanus	Nematoda	Secernentea	Rhabditida	Cephalobidae	Acrobeloides	nanus	0.788799	0.0245951	2.45951e-08	1.22975e-07	0.000309597	0.000110437	8.75	0.00377786	Acrobeloides_nanus	39	153602	0.000254469	Baermann_extraction	Krassimira Ilieva-Makulec
134	Acrobeloides_nanus	April_2010	2	Decomposer	Acrobeloides_nanus	Nematoda	Secernentea	Rhabditida	Cephalobidae	Acrobeloides	nanus	0.788799	0.00303643	3.03643e-09	1.51821e-08	6.86575e-05	2.44909e-05	8.75	0.000466402	Acrobeloides_nanus	39	153602	0.000254469	Baermann_extraction	Krassimira Ilieva-Makulec
135	Acrobeloides_nanus	April_2010	2	Decomposer	Acrobeloides_nanus	Nematoda	Secernentea	Rhabditida	Cephalobidae	Acrobeloides	nanus	0.788799	0.0229554	2.29554e-08	1.14777e-07	0.000294594	0.000105085	8.75	0.003526	Acrobeloides_nanus	39	153602	0.000254469	Baermann_extraction	Krassimira Ilieva-Makulec
136	Acrobeloides_nanus	April_2010	2	Decomposer	Acrobeloides_nanus	Nematoda	Secernentea	Rhabditida	Cephalobidae	Acrobeloides	nanus	0.788799	0.00194331	1.94331e-09	9.71657e-09	4.97894e-05	1.77605e-05	8.75	0.000298497	Acrobeloides_nanus	39	153602	0.000254469	Baermann_extraction	Krassimira Ilieva-Makulec
137	Acrobeloides_nanus	April_2010	2	Decomposer	Acrobeloides_nanus	Nematoda	Secernentea	Rhabditida	Cephalobidae	Acrobeloides	nanus	0.788799	0.0144817	1.44817e-08	7.24087e-08	0.000211435	7.54214e-05	8.75	0.00222442	Acrobeloides_nanus	39	153602	0.000254469	Baermann_extraction	Krassimira Ilieva-Makulec
138	Aphelenchoides_1	April_2010	2	Decomposer	Aphelenchoides_1	Nematoda	Secernentea	Aphelenchida	Aphelenchoididae	Aphelenchoides	1	0.746035	0.000534411	5.34411e-10	2.67206e-09	1.96543e-05	7.01091e-06	8.75	0.00131355	Aphelenchoides_1	625	2.45794e+06	0.000254469	Baermann_extraction	Krassimira Ilieva-Makulec
139	Aphelenchoides_1	April_2010	2	Decomposer	Aphelenchoides_1	Nematoda	Secernentea	Aphelenchida	Aphelenchoididae	Aphelenchoides	1	0.746035	0.00374493	3.74493e-09	1.87246e-08	7.98483e-05	2.84828e-05	8.75	0.00920481	Aphelenchoides_1	625	2.45794e+06	0.000254469	Baermann_extraction	Krassimira Ilieva-Makulec
140	Aphelenchoides_1	April_2010	2	Decomposer	Aphelenchoides_1	Nematoda	Secernentea	Aphelenchida	Aphelenchoididae	Aphelenchoides	1	0.746035	0.0012753	1.2753e-09	6.3765e-09	3.67644e-05	1.31143e-05	8.75	0.00313461	Aphelenchoides_1	625	2.45794e+06	0.000254469	Baermann_extraction	Krassimira Ilieva-Makulec
141	Aphelenchoides_1	April_2010	2	Decomposer	Aphelenchoides_1	Nematoda	Secernentea	Aphelenchida	Aphelenchoididae	Aphelenchoides	1	0.746035	0.000728742	7.28742e-10	3.64371e-09	2.4572e-05	8.76511e-06	8.75	0.0017912	Aphelenchoides_1	625	2.45794e+06	0.000254469	Baermann_extraction	Krassimira Ilieva-Makulec
142	Aphelenchoides_1	April_2010	2	Decomposer	Aphelenchoides_1	Nematoda	Secernentea	Aphelenchida	Aphelenchoididae	Aphelenchoides	1	0.746035	0.000801617	8.01617e-10	4.00808e-09	2.63174e-05	9.38772e-06	8.75	0.00197033	Aphelenchoides_1	625	2.45794e+06	0.000254469	Baermann_extraction	Krassimira Ilieva-Makulec
143	Aphelenchoides_1	April_2010	2	Decomposer	Aphelenchoides_1	Nematoda	Secernentea	Aphelenchida	Aphelenchoididae	Aphelenchoides	1	0.746035	0.000728742	7.28742e-10	3.64371e-09	2.4572e-05	8.76511e-06	8.75	0.0017912	Aphelenchoides_1	625	2.45794e+06	0.000254469	Baermann_extraction	Krassimira Ilieva-Makulec
144	Aphelenchoides_1	April_2010	2	Decomposer	Aphelenchoides_1	Nematoda	Secernentea	Aphelenchida	Aphelenchoididae	Aphelenchoides	1	0.746035	0.00272064	2.72064e-09	1.36032e-08	6.3438e-05	2.26291e-05	8.75	0.00668717	Aphelenchoides_1	625	2.45794e+06	0.000254469	Baermann_extraction	Krassimira Ilieva-Makulec
145	Aphelenchoides_1	April_2010	2	Decomposer	Aphelenchoides_1	Nematoda	Secernentea	Aphelenchida	Aphelenchoididae	Aphelenchoides	1	0.746035	0.000910928	9.10928e-10	4.55464e-09	2.88546e-05	1.02928e-05	8.75	0.00223901	Aphelenchoides_1	625	2.45794e+06	0.000254469	Baermann_extraction	Krassimira Ilieva-Makulec
146	Aphelenchoides_1	April_2010	2	Decomposer	Aphelenchoides_1	Nematoda	Secernentea	Aphelenchida	Aphelenchoididae	Aphelenchoides	1	0.746035	0.000728742	7.28742e-10	3.64371e-09	2.4572e-05	8.76511e-06	8.75	0.0017912	Aphelenchoides_1	625	2.45794e+06	0.000254469	Baermann_extraction	Krassimira Ilieva-Makulec
147	Aphelenchoides_1	April_2010	2	Decomposer	Aphelenchoides_1	Nematoda	Secernentea	Aphelenchida	Aphelenchoididae	Aphelenchoides	1	0.746035	0.00102024	1.02024e-09	5.1012e-09	3.13078e-05	1.11678e-05	8.75	0.00250769	Aphelenchoides_1	625	2.45794e+06	0.000254469	Baermann_extraction	Krassimira Ilieva-Makulec
148	Aphelenchoides_1	April_2010	2	Decomposer	Aphelenchoides_1	Nematoda	Secernentea	Aphelenchida	Aphelenchoididae	Aphelenchoides	1	0.746035	0.000983802	9.83802e-10	4.91901e-09	3.04986e-05	1.08792e-05	8.75	0.00241813	Aphelenchoides_1	625	2.45794e+06	0.000254469	Baermann_extraction	Krassimira Ilieva-Makulec
149	Aphelenchoides_1	April_2010	2	Decomposer	Aphelenchoides_1	Nematoda	Secernentea	Aphelenchida	Aphelenchoididae	Aphelenchoides	1	0.746035	0.00233198	2.33198e-09	1.16599e-08	5.67738e-05	2.02519e-05	8.75	0.00573187	Aphelenchoides_1	625	2.45794e+06	0.000254469	Baermann_extraction	Krassimira Ilieva-Makulec
150	Aphelenchoides_1	April_2010	2	Decomposer	Aphelenchoides_1	Nematoda	Secernentea	Aphelenchida	Aphelenchoididae	Aphelenchoides	1	0.746035	0.00129554	1.29554e-09	6.47771e-09	3.71836e-05	1.32638e-05	8.75	0.00318436	Aphelenchoides_1	625	2.45794e+06	0.000254469	Baermann_extraction	Krassimira Ilieva-Makulec
151	Aphelenchoides_1	April_2010	2	Decomposer	Aphelenchoides_1	Nematoda	Secernentea	Aphelenchida	Aphelenchoididae	Aphelenchoides	1	0.746035	0.00102024	1.02024e-09	5.1012e-09	3.13078e-05	1.11678e-05	8.75	0.00250769	Aphelenchoides_1	625	2.45794e+06	0.000254469	Baermann_extraction	Krassimira Ilieva-Makulec
152	Aphelenchoides_1	April_2010	2	Decomposer	Aphelenchoides_1	Nematoda	Secernentea	Aphelenchida	Aphelenchoididae	Aphelenchoides	1	0.746035	0.000275303	2.75303e-10	1.37651e-09	1.21913e-05	4.34878e-06	8.75	0.000676678	Aphelenchoides_1	625	2.45794e+06	0.000254469	Baermann_extraction	Krassimira Ilieva-Makulec
153	Aphelenchoides_1	April_2010	2	Decomposer	Aphelenchoides_1	Nematoda	Secernentea	Aphelenchida	Aphelenchoididae	Aphelenchoides	1	0.746035	0.00034008	3.4008e-10	1.7004e-09	1.41946e-05	5.0634e-06	8.75	0.000835896	Aphelenchoides_1	625	2.45794e+06	0.000254469	Baermann_extraction	Krassimira Ilieva-Makulec
154	Aphelenchoides_1	April_2010	2	Decomposer	Aphelenchoides_1	Nematoda	Secernentea	Aphelenchida	Aphelenchoididae	Aphelenchoides	1	0.746035	0.000356274	3.56274e-10	1.78137e-09	1.46781e-05	5.23587e-06	8.75	0.0008757	Aphelenchoides_1	625	2.45794e+06	0.000254469	Baermann_extraction	Krassimira Ilieva-Makulec
155	Aphelenchoides_1	April_2010	2	Decomposer	Aphelenchoides_1	Nematoda	Secernentea	Aphelenchida	Aphelenchoididae	Aphelenchoides	1	0.746035	0.000801617	8.01617e-10	4.00808e-09	2.63174e-05	9.38772e-06	8.75	0.00197033	Aphelenchoides_1	625	2.45794e+06	0.000254469	Baermann_extraction	Krassimira Ilieva-Makulec
156	Aphelenchoides_1	April_2010	2	Decomposer	Aphelenchoides_1	Nematoda	Secernentea	Aphelenchida	Aphelenchoididae	Aphelenchoides	1	0.746035	0.000801617	8.01617e-10	4.00808e-09	2.63174e-05	9.38772e-06	8.75	0.00197033	Aphelenchoides_1	625	2.45794e+06	0.000254469	Baermann_extraction	Krassimira Ilieva-Makulec
157	Aphelenchoides_1	April_2010	2	Decomposer	Aphelenchoides_1	Nematoda	Secernentea	Aphelenchida	Aphelenchoididae	Aphelenchoides	1	0.746035	0.00102024	1.02024e-09	5.1012e-09	3.13078e-05	1.11678e-05	8.75	0.00250769	Aphelenchoides_1	625	2.45794e+06	0.000254469	Baermann_extraction	Krassimira Ilieva-Makulec
158	Aphelenchoides_1	April_2010	2	Decomposer	Aphelenchoides_1	Nematoda	Secernentea	Aphelenchida	Aphelenchoididae	Aphelenchoides	1	0.746035	0.000983802	9.83802e-10	4.91901e-09	3.04986e-05	1.08792e-05	8.75	0.00241813	Aphelenchoides_1	625	2.45794e+06	0.000254469	Baermann_extraction	Krassimira Ilieva-Makulec
159	Aphelenchoides_1	April_2010	2	Decomposer	Aphelenchoides_1	Nematoda	Secernentea	Aphelenchida	Aphelenchoididae	Aphelenchoides	1	0.746035	0.000801617	8.01617e-10	4.00808e-09	2.63174e-05	9.38772e-06	8.75	0.00197033	Aphelenchoides_1	625	2.45794e+06	0.000254469	Baermann_extraction	Krassimira Ilieva-Makulec
160	Aphelenchoides_1	April_2010	2	Decomposer	Aphelenchoides_1	Nematoda	Secernentea	Aphelenchida	Aphelenchoididae	Aphelenchoides	1	0.746035	0.00404857	4.04857e-09	2.02428e-08	8.44585e-05	3.01274e-05	8.75	0.00995114	Aphelenchoides_1	625	2.45794e+06	0.000254469	Baermann_extraction	Krassimira Ilieva-Makulec
161	Aphelenchoides_1	April_2010	2	Decomposer	Aphelenchoides_1	Nematoda	Secernentea	Aphelenchida	Aphelenchoididae	Aphelenchoides	1	0.746035	0.00116599	1.16599e-09	5.82994e-09	3.44672e-05	1.22949e-05	8.75	0.00286593	Aphelenchoides_1	625	2.45794e+06	0.000254469	Baermann_extraction	Krassimira Ilieva-Makulec
162	Aphelenchoides_1	April_2010	2	Decomposer	Aphelenchoides_1	Nematoda	Secernentea	Aphelenchida	Aphelenchoididae	Aphelenchoides	1	0.746035	0.00109311	1.09311e-09	5.46557e-09	3.29022e-05	1.17366e-05	8.75	0.0026868	Aphelenchoides_1	625	2.45794e+06	0.000254469	Baermann_extraction	Krassimira Ilieva-Makulec
163	Aphelenchoides_1	April_2010	2	Decomposer	Aphelenchoides_1	Nematoda	Secernentea	Aphelenchida	Aphelenchoididae	Aphelenchoides	1	0.746035	0.00102024	1.02024e-09	5.1012e-09	3.13078e-05	1.11678e-05	8.75	0.00250769	Aphelenchoides_1	625	2.45794e+06	0.000254469	Baermann_extraction	Krassimira Ilieva-Makulec
164	Aphelenchoides_1	April_2010	2	Decomposer	Aphelenchoides_1	Nematoda	Secernentea	Aphelenchida	Aphelenchoididae	Aphelenchoides	1	0.746035	0.000947365	9.47365e-10	4.73683e-09	2.9681e-05	1.05876e-05	8.75	0.00232857	Aphelenchoides_1	625	2.45794e+06	0.000254469	Baermann_extraction	Krassimira Ilieva-Makulec
165	Aphelenchoides_1	April_2010	2	Decomposer	Aphelenchoides_1	Nematoda	Secernentea	Aphelenchida	Aphelenchoididae	Aphelenchoides	1	0.746035	6.07285e-05	6.07285e-11	3.03643e-10	4.1061e-06	1.46469e-06	8.75	0.000149267	Aphelenchoides_1	625	2.45794e+06	0.000254469	Baermann_extraction	Krassimira Ilieva-Makulec
166	Aphelenchoides_1	April_2010	2	Decomposer	Aphelenchoides_1	Nematoda	Secernentea	Aphelenchida	Aphelenchoididae	Aphelenchoides	1	0.746035	0.000291497	2.91497e-10	1.45748e-09	1.27035e-05	4.53148e-06	8.75	0.000716482	Aphelenchoides_1	625	2.45794e+06	0.000254469	Baermann_extraction	Krassimira Ilieva-Makulec
167	Aphelenchoides_1	April_2010	2	Decomposer	Aphelenchoides_1	Nematoda	Secernentea	Aphelenchida	Aphelenchoididae	Aphelenchoides	1	0.746035	0.000291497	2.91497e-10	1.45748e-09	1.27035e-05	4.53148e-06	8.75	0.000716482	Aphelenchoides_1	625	2.45794e+06	0.000254469	Baermann_extraction	Krassimira Ilieva-Makulec
168	Aphelenchoides_1	April_2010	2	Decomposer	Aphelenchoides_1	Nematoda	Secernentea	Aphelenchida	Aphelenchoididae	Aphelenchoides	1	0.746035	0.00102024	1.02024e-09	5.1012e-09	3.13078e-05	1.11678e-05	8.75	0.00250769	Aphelenchoides_1	625	2.45794e+06	0.000254469	Baermann_extraction	Krassimira Ilieva-Makulec
169	Aphelenchoides_1	April_2010	2	Decomposer	Aphelenchoides_1	Nematoda	Secernentea	Aphelenchida	Aphelenchoididae	Aphelenchoides	1	0.746035	0.000242914	2.42914e-10	1.21457e-09	1.11407e-05	3.97402e-06	8.75	0.000597068	Aphelenchoides_1	625	2.45794e+06	0.000254469	Baermann_extraction	Krassimira Ilieva-Makulec
170	Aphelenchoides_1	April_2010	2	Decomposer	Aphelenchoides_1	Nematoda	Secernentea	Aphelenchida	Aphelenchoididae	Aphelenchoides	1	0.746035	0.0012753	1.2753e-09	6.3765e-09	3.67644e-05	1.31143e-05	8.75	0.00313461	Aphelenchoides_1	625	2.45794e+06	0.000254469	Baermann_extraction	Krassimira Ilieva-Makulec
171	Aphelenchoides_1	April_2010	2	Decomposer	Aphelenchoides_1	Nematoda	Secernentea	Aphelenchida	Aphelenchoididae	Aphelenchoides	1	0.746035	0.00252631	2.52631e-09	1.26315e-08	6.01418e-05	2.14533e-05	8.75	0.00620952	Aphelenchoides_1	625	2.45794e+06	0.000254469	Baermann_extraction	Krassimira Ilieva-Makulec
172	Aphelenchoides_1	April_2010	2	Decomposer	Aphelenchoides_1	Nematoda	Secernentea	Aphelenchida	Aphelenchoididae	Aphelenchoides	1	0.746035	0.000874491	8.74491e-10	4.37245e-09	2.80188e-05	9.99465e-06	8.75	0.00214945	Aphelenchoides_1	625	2.45794e+06	0.000254469	Baermann_extraction	Krassimira Ilieva-Makulec
173	Aphelenchoides_1	April_2010	2	Decomposer	Aphelenchoides_1	Nematoda	Secernentea	Aphelenchida	Aphelenchoididae	Aphelenchoides	1	0.746035	0.00174898	1.74898e-09	8.74491e-09	4.61521e-05	1.6463e-05	8.75	0.00429889	Aphelenchoides_1	625	2.45794e+06	0.000254469	Baermann_extraction	Krassimira Ilieva-Makulec
174	Aphelenchoides_1	April_2010	2	Decomposer	Aphelenchoides_1	Nematoda	Secernentea	Aphelenchida	Aphelenchoididae	Aphelenchoides	1	0.746035	0.00233198	2.33198e-09	1.16599e-08	5.67738e-05	2.02519e-05	8.75	0.00573187	Aphelenchoides_1	625	2.45794e+06	0.000254469	Baermann_extraction	Krassimira Ilieva-Makulec
175	Aphelenchoides_1	April_2010	2	Decomposer	Aphelenchoides_1	Nematoda	Secernentea	Aphelenchida	Aphelenchoididae	Aphelenchoides	1	0.746035	0.00131174	1.31174e-09	6.55868e-09	3.75177e-05	1.3383e-05	8.75	0.00322418	Aphelenchoides_1	625	2.45794e+06	0.000254469	Baermann_extraction	Krassimira Ilieva-Makulec
176	Aphelenchoides_1	April_2010	2	Decomposer	Aphelenchoides_1	Nematoda	Secernentea	Aphelenchida	Aphelenchoididae	Aphelenchoides	1	0.746035	0.00109311	1.09311e-09	5.46557e-09	3.29022e-05	1.17366e-05	8.75	0.0026868	Aphelenchoides_1	625	2.45794e+06	0.000254469	Baermann_extraction	Krassimira Ilieva-Makulec
177	Aphelenchoides_1	April_2010	2	Decomposer	Aphelenchoides_1	Nematoda	Secernentea	Aphelenchida	Aphelenchoididae	Aphelenchoides	1	0.746035	0.00265586	2.65586e-09	1.32793e-08	6.23468e-05	2.22398e-05	8.75	0.00652794	Aphelenchoides_1	625	2.45794e+06	0.000254469	Baermann_extraction	Krassimira Ilieva-Makulec
178	Aphelenchoides_1	April_2010	2	Decomposer	Aphelenchoides_1	Nematoda	Secernentea	Aphelenchida	Aphelenchoididae	Aphelenchoides	1	0.746035	0.000728742	7.28742e-10	3.64371e-09	2.4572e-05	8.76511e-06	8.75	0.0017912	Aphelenchoides_1	625	2.45794e+06	0.000254469	Baermann_extraction	Krassimira Ilieva-Makulec
179	Aphelenchoides_1	April_2010	2	Decomposer	Aphelenchoides_1	Nematoda	Secernentea	Aphelenchida	Aphelenchoididae	Aphelenchoides	1	0.746035	0.00120243	1.20243e-09	6.01213e-09	3.52394e-05	1.25703e-05	8.75	0.0029555	Aphelenchoides_1	625	2.45794e+06	0.000254469	Baermann_extraction	Krassimira Ilieva-Makulec
180	Aphelenchoides_1	April_2010	2	Decomposer	Aphelenchoides_1	Nematoda	Secernentea	Aphelenchida	Aphelenchoididae	Aphelenchoides	1	0.746035	0.00136032	1.36032e-09	6.8016e-09	3.8513e-05	1.37381e-05	8.75	0.00334358	Aphelenchoides_1	625	2.45794e+06	0.000254469	Baermann_extraction	Krassimira Ilieva-Makulec
181	Aphelenchoides_1	April_2010	2	Decomposer	Aphelenchoides_1	Nematoda	Secernentea	Aphelenchida	Aphelenchoididae	Aphelenchoides	1	0.746035	0.000728742	7.28742e-10	3.64371e-09	2.4572e-05	8.76511e-06	8.75	0.0017912	Aphelenchoides_1	625	2.45794e+06	0.000254469	Baermann_extraction	Krassimira Ilieva-Makulec
182	Aphelenchoides_1	April_2010	2	Decomposer	Aphelenchoides_1	Nematoda	Secernentea	Aphelenchida	Aphelenchoididae	Aphelenchoides	1	0.746035	0.00220242	2.20242e-09	1.10121e-08	5.44847e-05	1.94353e-05	8.75	0.00541341	Aphelenchoides_1	625	2.45794e+06	0.000254469	Baermann_extraction	Krassimira Ilieva-Makulec
183	Aphelenchoides_1	April_2010	2	Decomposer	Aphelenchoides_1	Nematoda	Secernentea	Aphelenchida	Aphelenchoididae	Aphelenchoides	1	0.746035	0.000801617	8.01617e-10	4.00808e-09	2.63174e-05	9.38772e-06	8.75	0.00197033	Aphelenchoides_1	625	2.45794e+06	0.000254469	Baermann_extraction	Krassimira Ilieva-Makulec
184	Aphelenchoides_1	April_2010	2	Decomposer	Aphelenchoides_1	Nematoda	Secernentea	Aphelenchida	Aphelenchoididae	Aphelenchoides	1	0.746035	0.00116599	1.16599e-09	5.82994e-09	3.44672e-05	1.22949e-05	8.75	0.00286593	Aphelenchoides_1	625	2.45794e+06	0.000254469	Baermann_extraction	Krassimira Ilieva-Makulec
185	Aphelenchoides_1	April_2010	2	Decomposer	Aphelenchoides_1	Nematoda	Secernentea	Aphelenchida	Aphelenchoididae	Aphelenchoides	1	0.746035	0.00116599	1.16599e-09	5.82994e-09	3.44672e-05	1.22949e-05	8.75	0.00286593	Aphelenchoides_1	625	2.45794e+06	0.000254469	Baermann_extraction	Krassimira Ilieva-Makulec
186	Aphelenchoides_1	April_2010	2	Decomposer	Aphelenchoides_1	Nematoda	Secernentea	Aphelenchida	Aphelenchoididae	Aphelenchoides	1	0.746035	0.0012753	1.2753e-09	6.3765e-09	3.67644e-05	1.31143e-05	8.75	0.00313461	Aphelenchoides_1	625	2.45794e+06	0.000254469	Baermann_extraction	Krassimira Ilieva-Makulec
187	Aphelenchoides_1	April_2010	2	Decomposer	Aphelenchoides_1	Nematoda	Secernentea	Aphelenchida	Aphelenchoididae	Aphelenchoides	1	0.746035	0.00116599	1.16599e-09	5.82994e-09	3.44672e-05	1.22949e-05	8.75	0.00286593	Aphelenchoides_1	625	2.45794e+06	0.000254469	Baermann_extraction	Krassimira Ilieva-Makulec
188	Aphelenchoides_1	April_2010	2	Decomposer	Aphelenchoides_1	Nematoda	Secernentea	Aphelenchida	Aphelenchoididae	Aphelenchoides	1	0.746035	0.00102024	1.02024e-09	5.1012e-09	3.13078e-05	1.11678e-05	8.75	0.00250769	Aphelenchoides_1	625	2.45794e+06	0.000254469	Baermann_extraction	Krassimira Ilieva-Makulec
189	Aphelenchoides_1	April_2010	2	Decomposer	Aphelenchoides_1	Nematoda	Secernentea	Aphelenchida	Aphelenchoididae	Aphelenchoides	1	0.746035	0.00259108	2.59108e-09	1.29554e-08	6.12482e-05	2.18479e-05	8.75	0.00636872	Aphelenchoides_1	625	2.45794e+06	0.000254469	Baermann_extraction	Krassimira Ilieva-Makulec
190	Aphelenchoides_1	April_2010	2	Decomposer	Aphelenchoides_1	Nematoda	Secernentea	Aphelenchida	Aphelenchoididae	Aphelenchoides	1	0.746035	0.00109311	1.09311e-09	5.46557e-09	3.29022e-05	1.17366e-05	8.75	0.0026868	Aphelenchoides_1	625	2.45794e+06	0.000254469	Baermann_extraction	Krassimira Ilieva-Makulec
191	Aphelenchoides_1	April_2010	2	Decomposer	Aphelenchoides_1	Nematoda	Secernentea	Aphelenchida	Aphelenchoididae	Aphelenchoides	1	0.746035	0.00102024	1.02024e-09	5.1012e-09	3.13078e-05	1.11678e-05	8.75	0.00250769	Aphelenchoides_1	625	2.45794e+06	0.000254469	Baermann_extraction	Krassimira Ilieva-Makulec
192	Aphelenchoides_1	April_2010	2	Decomposer	Aphelenchoides_1	Nematoda	Secernentea	Aphelenchida	Aphelenchoididae	Aphelenchoides	1	0.746035	0.00045344	4.5344e-10	2.2672e-09	1.74615e-05	6.22871e-06	8.75	0.00111453	Aphelenchoides_1	625	2.45794e+06	0.000254469	Baermann_extraction	Krassimira Ilieva-Makulec
193	Aphelenchoides_1	April_2010	2	Decomposer	Aphelenchoides_1	Nematoda	Secernentea	Aphelenchida	Aphelenchoididae	Aphelenchoides	1	0.746035	0.00116599	1.16599e-09	5.82994e-09	3.44672e-05	1.22949e-05	8.75	0.00286593	Aphelenchoides_1	625	2.45794e+06	0.000254469	Baermann_extraction	Krassimira Ilieva-Makulec
194	Aphelenchoides_1	April_2010	2	Decomposer	Aphelenchoides_1	Nematoda	Secernentea	Aphelenchida	Aphelenchoididae	Aphelenchoides	1	0.746035	0.00207287	2.07287e-09	1.03643e-08	5.21576e-05	1.86052e-05	8.75	0.00509499	Aphelenchoides_1	625	2.45794e+06	0.000254469	Baermann_extraction	Krassimira Ilieva-Makulec
195	Aphelenchoides_1	April_2010	2	Decomposer	Aphelenchoides_1	Nematoda	Secernentea	Aphelenchida	Aphelenchoididae	Aphelenchoides	1	0.746035	0.000983802	9.83802e-10	4.91901e-09	3.04986e-05	1.08792e-05	8.75	0.00241813	Aphelenchoides_1	625	2.45794e+06	0.000254469	Baermann_extraction	Krassimira Ilieva-Makulec
196	Aphelenchoides_1	April_2010	2	Decomposer	Aphelenchoides_1	Nematoda	Secernentea	Aphelenchida	Aphelenchoididae	Aphelenchoides	1	0.746035	0.00207287	2.07287e-09	1.03643e-08	5.21576e-05	1.86052e-05	8.75	0.00509499	Aphelenchoides_1	625	2.45794e+06	0.000254469	Baermann_extraction	Krassimira Ilieva-Makulec
197	Aphelenchoides_1	April_2010	2	Decomposer	Aphelenchoides_1	Nematoda	Secernentea	Aphelenchida	Aphelenchoididae	Aphelenchoides	1	0.746035	0.00109311	1.09311e-09	5.46557e-09	3.29022e-05	1.17366e-05	8.75	0.0026868	Aphelenchoides_1	625	2.45794e+06	0.000254469	Baermann_extraction	Krassimira Ilieva-Makulec
198	Aphelenchoides_1	April_2010	2	Decomposer	Aphelenchoides_1	Nematoda	Secernentea	Aphelenchida	Aphelenchoididae	Aphelenchoides	1	0.746035	0.00116599	1.16599e-09	5.82994e-09	3.44672e-05	1.22949e-05	8.75	0.00286593	Aphelenchoides_1	625	2.45794e+06	0.000254469	Baermann_extraction	Krassimira Ilieva-Makulec
199	Aphelenchoides_1	April_2010	2	Decomposer	Aphelenchoides_1	Nematoda	Secernentea	Aphelenchida	Aphelenchoididae	Aphelenchoides	1	0.746035	0.00109311	1.09311e-09	5.46557e-09	3.29022e-05	1.17366e-05	8.75	0.0026868	Aphelenchoides_1	625	2.45794e+06	0.000254469	Baermann_extraction	Krassimira Ilieva-Makulec
200	Aphelenchoides_1	April_2010	2	Decomposer	Aphelenchoides_1	Nematoda	Secernentea	Aphelenchida	Aphelenchoididae	Aphelenchoides	1	0.746035	0.00116599	1.16599e-09	5.82994e-09	3.44672e-05	1.22949e-05	8.75	0.00286593	Aphelenchoides_1	625	2.45794e+06	0.000254469	Baermann_extraction	Krassimira Ilieva-Makulec
201	Aphelenchoides_1	April_2010	2	Decomposer	Aphelenchoides_1	Nematoda	Secernentea	Aphelenchida	Aphelenchoididae	Aphelenchoides	1	0.746035	0.00109311	1.09311e-09	5.46557e-09	3.29022e-05	1.17366e-05	8.75	0.0026868	Aphelenchoides_1	625	2.45794e+06	0.000254469	Baermann_extraction	Krassimira Ilieva-Makulec
202	Aphelenchoides_1	April_2010	2	Decomposer	Aphelenchoides_1	Nematoda	Secernentea	Aphelenchida	Aphelenchoididae	Aphelenchoides	1	0.746035	0.000983802	9.83802e-10	4.91901e-09	3.04986e-05	1.08792e-05	8.75	0.00241813	Aphelenchoides_1	625	2.45794e+06	0.000254469	Baermann_extraction	Krassimira Ilieva-Makulec
203	Aphelenchoides_1	April_2010	2	Decomposer	Aphelenchoides_1	Nematoda	Secernentea	Aphelenchida	Aphelenchoididae	Aphelenchoides	1	0.746035	0.000947365	9.47365e-10	4.73683e-09	2.9681e-05	1.05876e-05	8.75	0.00232857	Aphelenchoides_1	625	2.45794e+06	0.000254469	Baermann_extraction	Krassimira Ilieva-Makulec
204	Aphelenchoides_1	April_2010	2	Decomposer	Aphelenchoides_1	Nematoda	Secernentea	Aphelenchida	Aphelenchoididae	Aphelenchoides	1	0.746035	0.000910928	9.10928e-10	4.55464e-09	2.88546e-05	1.02928e-05	8.75	0.00223901	Aphelenchoides_1	625	2.45794e+06	0.000254469	Baermann_extraction	Krassimira Ilieva-Makulec
205	Aphelenchoides_1	April_2010	2	Decomposer	Aphelenchoides_1	Nematoda	Secernentea	Aphelenchida	Aphelenchoididae	Aphelenchoides	1	0.746035	0.000910928	9.10928e-10	4.55464e-09	2.88546e-05	1.02928e-05	8.75	0.00223901	Aphelenchoides_1	625	2.45794e+06	0.000254469	Baermann_extraction	Krassimira Ilieva-Makulec
206	Aphelenchoides_1	April_2010	2	Decomposer	Aphelenchoides_1	Nematoda	Secernentea	Aphelenchida	Aphelenchoididae	Aphelenchoides	1	0.746035	0.000947365	9.47365e-10	4.73683e-09	2.9681e-05	1.05876e-05	8.75	0.00232857	Aphelenchoides_1	625	2.45794e+06	0.000254469	Baermann_extraction	Krassimira Ilieva-Makulec
207	Aphelenchoides_1	April_2010	2	Decomposer	Aphelenchoides_1	Nematoda	Secernentea	Aphelenchida	Aphelenchoididae	Aphelenchoides	1	0.746035	0.00123886	1.23886e-09	6.19431e-09	3.6005e-05	1.28434e-05	8.75	0.00304504	Aphelenchoides_1	625	2.45794e+06	0.000254469	Baermann_extraction	Krassimira Ilieva-Makulec
208	Aphelenchoides_1	April_2010	2	Decomposer	Aphelenchoides_1	Nematoda	Secernentea	Aphelenchida	Aphelenchoididae	Aphelenchoides	1	0.746035	0.00112955	1.12955e-09	5.64775e-09	3.36883e-05	1.2017e-05	8.75	0.00277637	Aphelenchoides_1	625	2.45794e+06	0.000254469	Baermann_extraction	Krassimira Ilieva-Makulec
209	Aphelenchoides_1	April_2010	2	Decomposer	Aphelenchoides_1	Nematoda	Secernentea	Aphelenchida	Aphelenchoididae	Aphelenchoides	1	0.746035	0.000838054	8.38054e-10	4.19027e-09	2.71733e-05	9.69303e-06	8.75	0.00205989	Aphelenchoides_1	625	2.45794e+06	0.000254469	Baermann_extraction	Krassimira Ilieva-Makulec
210	Aphelenchoides_1	April_2010	2	Decomposer	Aphelenchoides_1	Nematoda	Secernentea	Aphelenchida	Aphelenchoididae	Aphelenchoides	1	0.746035	0.00109311	1.09311e-09	5.46557e-09	3.29022e-05	1.17366e-05	8.75	0.0026868	Aphelenchoides_1	625	2.45794e+06	0.000254469	Baermann_extraction	Krassimira Ilieva-Makulec
211	Aphelenchoides_1	April_2010	2	Decomposer	Aphelenchoides_1	Nematoda	Secernentea	Aphelenchida	Aphelenchoididae	Aphelenchoides	1	0.746035	0.00120243	1.20243e-09	6.01213e-09	3.52394e-05	1.25703e-05	8.75	0.0029555	Aphelenchoides_1	625	2.45794e+06	0.000254469	Baermann_extraction	Krassimira Ilieva-Makulec
212	Aphelenchoides_1	April_2010	2	Decomposer	Aphelenchoides_1	Nematoda	Secernentea	Aphelenchida	Aphelenchoididae	Aphelenchoides	1	0.746035	0.00109311	1.09311e-09	5.46557e-09	3.29022e-05	1.17366e-05	8.75	0.0026868	Aphelenchoides_1	625	2.45794e+06	0.000254469	Baermann_extraction	Krassimira Ilieva-Makulec
213	Aphelenchoides_1	April_2010	2	Decomposer	Aphelenchoides_1	Nematoda	Secernentea	Aphelenchida	Aphelenchoididae	Aphelenchoides	1	0.746035	0.000801617	8.01617e-10	4.00808e-09	2.63174e-05	9.38772e-06	8.75	0.00197033	Aphelenchoides_1	625	2.45794e+06	0.000254469	Baermann_extraction	Krassimira Ilieva-Makulec
214	Aphelenchoides_1	April_2010	2	Decomposer	Aphelenchoides_1	Nematoda	Secernentea	Aphelenchida	Aphelenchoididae	Aphelenchoides	1	0.746035	0.000323886	3.23886e-10	1.61943e-09	1.37047e-05	4.88862e-06	8.75	0.000796092	Aphelenchoides_1	625	2.45794e+06	0.000254469	Baermann_extraction	Krassimira Ilieva-Makulec
215	Aphelenchoides_1	April_2010	2	Decomposer	Aphelenchoides_1	Nematoda	Secernentea	Aphelenchida	Aphelenchoididae	Aphelenchoides	1	0.746035	0.00112955	1.12955e-09	5.64775e-09	3.36883e-05	1.2017e-05	8.75	0.00277637	Aphelenchoides_1	625	2.45794e+06	0.000254469	Baermann_extraction	Krassimira Ilieva-Makulec
216	Aphelenchoides_1	April_2010	2	Decomposer	Aphelenchoides_1	Nematoda	Secernentea	Aphelenchida	Aphelenchoididae	Aphelenchoides	1	0.746035	0.00116599	1.16599e-09	5.82994e-09	3.44672e-05	1.22949e-05	8.75	0.00286593	Aphelenchoides_1	625	2.45794e+06	0.000254469	Baermann_extraction	Krassimira Ilieva-Makulec
217	Aphelenchoides_1	April_2010	2	Decomposer	Aphelenchoides_1	Nematoda	Secernentea	Aphelenchida	Aphelenchoididae	Aphelenchoides	1	0.746035	0.000619431	6.19431e-10	3.09716e-09	2.18586e-05	7.7972e-06	8.75	0.00152252	Aphelenchoides_1	625	2.45794e+06	0.000254469	Baermann_extraction	Krassimira Ilieva-Makulec
218	Aphelenchoides_2	April_2010	2	Decomposer	Aphelenchoides_2	Nematoda	Secernentea	Aphelenchida	Aphelenchoididae	Aphelenchoides	2	0.746035	0.00336841	3.36841e-09	1.6842e-08	7.39831e-05	2.63906e-05	8.75	0.000310437	Aphelenchoides_2	23	92161.3	0.000254469	Baermann_extraction	Krassimira Ilieva-Makulec
219	Aphelenchoides_2	April_2010	2	Decomposer	Aphelenchoides_2	Nematoda	Secernentea	Aphelenchida	Aphelenchoididae	Aphelenchoides	2	0.746035	0.00647771	6.47771e-09	3.23886e-08	0.00011847	4.22598e-05	8.75	0.000596994	Aphelenchoides_2	23	92161.3	0.000254469	Baermann_extraction	Krassimira Ilieva-Makulec
220	Aphelenchoides_2	April_2010	2	Decomposer	Aphelenchoides_2	Nematoda	Secernentea	Aphelenchida	Aphelenchoididae	Aphelenchoides	2	0.746035	0.0022591	2.2591e-09	1.12955e-08	5.54907e-05	1.97942e-05	8.75	0.000208202	Aphelenchoides_2	23	92161.3	0.000254469	Baermann_extraction	Krassimira Ilieva-Makulec
221	Cephalobus_1	April_2010	2	Decomposer	Cephalobus_1	Nematoda	Secernentea	Rhabditida	Cephalobidae	Cephalobus	1	0.79398	0.00440484	4.40484e-09	2.20242e-08	8.97463e-05	3.20136e-05	8.75	0.000270637	Cephalobus_1	15	61440.9	0.000254469	Baermann_extraction	Krassimira Ilieva-Makulec
222	Cephalobus_1	April_2010	2	Decomposer	Cephalobus_1	Nematoda	Secernentea	Rhabditida	Cephalobidae	Cephalobus	1	0.79398	0.00356274	3.56274e-09	1.78137e-08	7.7032e-05	2.74782e-05	8.75	0.000218898	Cephalobus_1	15	61440.9	0.000254469	Baermann_extraction	Krassimira Ilieva-Makulec
223	Cognettia_sphagnetorum	April_2010	2	Decomposer	Cognettia_sphagnetorum	Annelida	Oligochaeta	Tubificida	Enchytraeidae	Cognettia	sphagnetorum	0.866733	7.55476	7.55476e-06	5.03902e-05	0.0443518	0.0303751	8.75	0.159687	Cognettia_sphagnetorum	20	21137.3	0.000962113	O'Connor_extraction	Ewa Nowak
224	Cognettia_sphagnetorum	April_2010	2	Decomposer	Cognettia_sphagnetorum	Annelida	Oligochaeta	Tubificida	Enchytraeidae	Cognettia	sphagnetorum	0.866733	4.05566	4.05566e-06	2.70512e-05	0.0292351	0.0200221	8.75	0.0857256	Cognettia_sphagnetorum	20	21137.3	0.000962113	O'Connor_extraction	Ewa Nowak
225	Cognettia_sphagnetorum	April_2010	2	Decomposer	Cognettia_sphagnetorum	Annelida	Oligochaeta	Tubificida	Enchytraeidae	Cognettia	sphagnetorum	0.866733	7.55476	7.55476e-06	5.03902e-05	0.0443518	0.0303751	8.75	0.159687	Cognettia_sphagnetorum	20	21137.3	0.000962113	O'Connor_extraction	Ewa Nowak
226	Cognettia_sphagnetorum	April_2010	2	Decomposer	Cognettia_sphagnetorum	Annelida	Oligochaeta	Tubificida	Enchytraeidae	Cognettia	sphagnetorum	0.866733	4.05566	4.05566e-06	2.70512e-05	0.0292351	0.0200221	8.75	0.0857256	Cognettia_sphagnetorum	20	21137.3	0.000962113	O'Connor_extraction	Ewa Nowak
227	Cognettia_sphagnetorum	April_2010	2	Decomposer	Cognettia_sphagnetorum	Annelida	Oligochaeta	Tubificida	Enchytraeidae	Cognettia	sphagnetorum	0.866733	9.5704	9.5704e-06	6.38346e-05	0.0519669	0.0355904	8.75	0.202292	Cognettia_sphagnetorum	20	21137.3	0.000962113	O'Connor_extraction	Ewa Nowak
228	Cognettia_sphagnetorum	April_2010	2	Decomposer	Cognettia_sphagnetorum	Annelida	Oligochaeta	Tubificida	Enchytraeidae	Cognettia	sphagnetorum	0.866733	9.5704	9.5704e-06	6.38346e-05	0.0519669	0.0355904	8.75	0.202292	Cognettia_sphagnetorum	20	21137.3	0.000962113	O'Connor_extraction	Ewa Nowak
229	Cognettia_sphagnetorum	April_2010	2	Decomposer	Cognettia_sphagnetorum	Annelida	Oligochaeta	Tubificida	Enchytraeidae	Cognettia	sphagnetorum	0.866733	14.0728	1.40728e-05	9.38654e-05	0.067285	0.0460812	8.75	0.297461	Cognettia_sphagnetorum	20	21137.3	0.000962113	O'Connor_extraction	Ewa Nowak
230	Cognettia_sphagnetorum	April_2010	2	Decomposer	Cognettia_sphagnetorum	Annelida	Oligochaeta	Tubificida	Enchytraeidae	Cognettia	sphagnetorum	0.866733	14.0728	1.40728e-05	9.38654e-05	0.067285	0.0460812	8.75	0.297461	Cognettia_sphagnetorum	20	21137.3	0.000962113	O'Connor_extraction	Ewa Nowak
231	Cognettia_sphagnetorum	April_2010	2	Decomposer	Cognettia_sphagnetorum	Annelida	Oligochaeta	Tubificida	Enchytraeidae	Cognettia	sphagnetorum	0.866733	7.55476	7.55476e-06	5.03902e-05	0.0443518	0.0303751	8.75	0.159687	Cognettia_sphagnetorum	20	21137.3	0.000962113	O'Connor_extraction	Ewa Nowak
232	Cognettia_sphagnetorum	April_2010	2	Decomposer	Cognettia_sphagnetorum	Annelida	Oligochaeta	Tubificida	Enchytraeidae	Cognettia	sphagnetorum	0.866733	9.5704	9.5704e-06	6.38346e-05	0.0519669	0.0355904	8.75	0.202292	Cognettia_sphagnetorum	20	21137.3	0.000962113	O'Connor_extraction	Ewa Nowak
233	Cognettia_sphagnetorum	April_2010	2	Decomposer	Cognettia_sphagnetorum	Annelida	Oligochaeta	Tubificida	Enchytraeidae	Cognettia	sphagnetorum	0.866733	7.55476	7.55476e-06	5.03902e-05	0.0443518	0.0303751	8.75	0.159687	Cognettia_sphagnetorum	20	21137.3	0.000962113	O'Connor_extraction	Ewa Nowak
234	Cognettia_sphagnetorum	April_2010	2	Decomposer	Cognettia_sphagnetorum	Annelida	Oligochaeta	Tubificida	Enchytraeidae	Cognettia	sphagnetorum	0.866733	7.55476	7.55476e-06	5.03902e-05	0.0443518	0.0303751	8.75	0.159687	Cognettia_sphagnetorum	20	21137.3	0.000962113	O'Connor_extraction	Ewa Nowak
235	Cognettia_sphagnetorum	April_2010	2	Decomposer	Cognettia_sphagnetorum	Annelida	Oligochaeta	Tubificida	Enchytraeidae	Cognettia	sphagnetorum	0.866733	9.5704	9.5704e-06	6.38346e-05	0.0519669	0.0355904	8.75	0.202292	Cognettia_sphagnetorum	20	21137.3	0.000962113	O'Connor_extraction	Ewa Nowak
236	Cognettia_sphagnetorum	April_2010	2	Decomposer	Cognettia_sphagnetorum	Annelida	Oligochaeta	Tubificida	Enchytraeidae	Cognettia	sphagnetorum	0.866733	4.05566	4.05566e-06	2.70512e-05	0.0292351	0.0200221	8.75	0.0857256	Cognettia_sphagnetorum	20	21137.3	0.000962113	O'Connor_extraction	Ewa Nowak
237	Cognettia_sphagnetorum	April_2010	2	Decomposer	Cognettia_sphagnetorum	Annelida	Oligochaeta	Tubificida	Enchytraeidae	Cognettia	sphagnetorum	0.866733	9.5704	9.5704e-06	6.38346e-05	0.0519669	0.0355904	8.75	0.202292	Cognettia_sphagnetorum	20	21137.3	0.000962113	O'Connor_extraction	Ewa Nowak
238	Cognettia_sphagnetorum	April_2010	2	Decomposer	Cognettia_sphagnetorum	Annelida	Oligochaeta	Tubificida	Enchytraeidae	Cognettia	sphagnetorum	0.866733	14.0728	1.40728e-05	9.38654e-05	0.067285	0.0460812	8.75	0.297461	Cognettia_sphagnetorum	20	21137.3	0.000962113	O'Connor_extraction	Ewa Nowak
239	Enchytronia_sp.	April_2010	2	Decomposer	Enchytronia_sp.	Annelida	Oligochaeta	Tubificida	Enchytraeidae	Enchytronia	sp.	0.866438	3.46924	3.46924e-06	2.31398e-05	0.0263306	0.0180329	8.75	0.0504146	Enchytronia_sp.	13	14531.9	0.000962113	O'Connor_extraction	Ewa Nowak
240	Enchytronia_sp.	April_2010	2	Decomposer	Enchytronia_sp.	Annelida	Oligochaeta	Tubificida	Enchytraeidae	Enchytronia	sp.	0.866438	2.29353	2.29353e-06	1.52979e-05	0.0199545	0.0136662	8.75	0.0333293	Enchytronia_sp.	13	14531.9	0.000962113	O'Connor_extraction	Ewa Nowak
241	Enchytronia_sp.	April_2010	2	Decomposer	Enchytronia_sp.	Annelida	Oligochaeta	Tubificida	Enchytraeidae	Enchytronia	sp.	0.866438	3.46924	3.46924e-06	2.31398e-05	0.0263306	0.0180329	8.75	0.0504146	Enchytronia_sp.	13	14531.9	0.000962113	O'Connor_extraction	Ewa Nowak
242	Enchytronia_sp.	April_2010	2	Decomposer	Enchytronia_sp.	Annelida	Oligochaeta	Tubificida	Enchytraeidae	Enchytronia	sp.	0.866438	1.34522	1.34522e-06	8.97262e-06	0.0139571	0.00955875	8.75	0.0195486	Enchytronia_sp.	13	14531.9	0.000962113	O'Connor_extraction	Ewa Nowak
243	Enchytronia_sp.	April_2010	2	Decomposer	Enchytronia_sp.	Annelida	Oligochaeta	Tubificida	Enchytraeidae	Enchytronia	sp.	0.866438	1.34522	1.34522e-06	8.97262e-06	0.0139571	0.00955875	8.75	0.0195486	Enchytronia_sp.	13	14531.9	0.000962113	O'Connor_extraction	Ewa Nowak
244	Enchytronia_sp.	April_2010	2	Decomposer	Enchytronia_sp.	Annelida	Oligochaeta	Tubificida	Enchytraeidae	Enchytronia	sp.	0.866438	2.29353	2.29353e-06	1.52979e-05	0.0199545	0.0136662	8.75	0.0333293	Enchytronia_sp.	13	14531.9	0.000962113	O'Connor_extraction	Ewa Nowak
245	Enchytronia_sp.	April_2010	2	Decomposer	Enchytronia_sp.	Annelida	Oligochaeta	Tubificida	Enchytraeidae	Enchytronia	sp.	0.866438	2.29353	2.29353e-06	1.52979e-05	0.0199545	0.0136662	8.75	0.0333293	Enchytronia_sp.	13	14531.9	0.000962113	O'Connor_extraction	Ewa Nowak
246	Enchytronia_sp.	April_2010	2	Decomposer	Enchytronia_sp.	Annelida	Oligochaeta	Tubificida	Enchytraeidae	Enchytronia	sp.	0.866438	2.29353	2.29353e-06	1.52979e-05	0.0199545	0.0136662	8.75	0.0333293	Enchytronia_sp.	13	14531.9	0.000962113	O'Connor_extraction	Ewa Nowak
247	Enchytronia_sp.	April_2010	2	Decomposer	Enchytronia_sp.	Annelida	Oligochaeta	Tubificida	Enchytraeidae	Enchytronia	sp.	0.866438	2.29353	2.29353e-06	1.52979e-05	0.0199545	0.0136662	8.75	0.0333293	Enchytronia_sp.	13	14531.9	0.000962113	O'Connor_extraction	Ewa Nowak
248	Enchytronia_sp.	April_2010	2	Decomposer	Enchytronia_sp.	Annelida	Oligochaeta	Tubificida	Enchytraeidae	Enchytronia	sp.	0.866438	3.46924	3.46924e-06	2.31398e-05	0.0263306	0.0180329	8.75	0.0504146	Enchytronia_sp.	13	14531.9	0.000962113	O'Connor_extraction	Ewa Nowak
249	Enchytronia_sp.	April_2010	2	Decomposer	Enchytronia_sp.	Annelida	Oligochaeta	Tubificida	Enchytraeidae	Enchytronia	sp.	0.866438	3.46924	3.46924e-06	2.31398e-05	0.0263306	0.0180329	8.75	0.0504146	Enchytronia_sp.	13	14531.9	0.000962113	O'Connor_extraction	Ewa Nowak
250	Eucephalobus_1	April_2010	2	Decomposer	Eucephalobus_1	Nematoda	Secernentea	Rhabditida	Cephalobidae	Eucephalobus	1	0.795088	0.00343319	3.43319e-09	1.71659e-08	7.50047e-05	2.67551e-05	8.75	0.000210938	Eucephalobus_1	15	61440.9	0.000254469	Baermann_extraction	Krassimira Ilieva-Makulec
251	Eucephalobus_1	April_2010	2	Decomposer	Eucephalobus_1	Nematoda	Secernentea	Rhabditida	Cephalobidae	Eucephalobus	1	0.795088	0.00627528	6.27528e-09	3.13764e-08	0.000115793	4.13047e-05	8.75	0.000385559	Eucephalobus_1	15	61440.9	0.000254469	Baermann_extraction	Krassimira Ilieva-Makulec
252	Hemifridericia_parva	April_2010	2	Decomposer	Hemifridericia_parva	Annelida	Oligochaeta	Tubificida	Enchytraeidae	Hemifridericia	parva	0.867756	4.86501	4.86501e-06	3.24496e-05	0.0330255	0.0226181	8.75	0.192812	Hemifridericia_parva	38	39632.4	0.000962113	O'Connor_extraction	Ewa Nowak
253	Hemifridericia_parva	April_2010	2	Decomposer	Hemifridericia_parva	Annelida	Oligochaeta	Tubificida	Enchytraeidae	Hemifridericia	parva	0.867756	4.86501	4.86501e-06	3.24496e-05	0.0330255	0.0226181	8.75	0.192812	Hemifridericia_parva	38	39632.4	0.000962113	O'Connor_extraction	Ewa Nowak
254	Hemifridericia_parva	April_2010	2	Decomposer	Hemifridericia_parva	Annelida	Oligochaeta	Tubificida	Enchytraeidae	Hemifridericia	parva	0.867756	4.86501	4.86501e-06	3.24496e-05	0.0330255	0.0226181	8.75	0.192812	Hemifridericia_parva	38	39632.4	0.000962113	O'Connor_extraction	Ewa Nowak
255	Hemifridericia_parva	April_2010	2	Decomposer	Hemifridericia_parva	Annelida	Oligochaeta	Tubificida	Enchytraeidae	Hemifridericia	parva	0.867756	4.86501	4.86501e-06	3.24496e-05	0.0330255	0.0226181	8.75	0.192812	Hemifridericia_parva	38	39632.4	0.000962113	O'Connor_extraction	Ewa Nowak
256	Hemifridericia_parva	April_2010	2	Decomposer	Hemifridericia_parva	Annelida	Oligochaeta	Tubificida	Enchytraeidae	Hemifridericia	parva	0.867756	8.29459	8.29459e-06	5.53249e-05	0.0472168	0.0323372	8.75	0.328735	Hemifridericia_parva	38	39632.4	0.000962113	O'Connor_extraction	Ewa Nowak
257	Hemifridericia_parva	April_2010	2	Decomposer	Hemifridericia_parva	Annelida	Oligochaeta	Tubificida	Enchytraeidae	Hemifridericia	parva	0.867756	8.29459	8.29459e-06	5.53249e-05	0.0472168	0.0323372	8.75	0.328735	Hemifridericia_parva	38	39632.4	0.000962113	O'Connor_extraction	Ewa Nowak
258	Hemifridericia_parva	April_2010	2	Decomposer	Hemifridericia_parva	Annelida	Oligochaeta	Tubificida	Enchytraeidae	Hemifridericia	parva	0.867756	4.86501	4.86501e-06	3.24496e-05	0.0330255	0.0226181	8.75	0.192812	Hemifridericia_parva	38	39632.4	0.000962113	O'Connor_extraction	Ewa Nowak
259	Hemifridericia_parva	April_2010	2	Decomposer	Hemifridericia_parva	Annelida	Oligochaeta	Tubificida	Enchytraeidae	Hemifridericia	parva	0.867756	4.86501	4.86501e-06	3.24496e-05	0.0330255	0.0226181	8.75	0.192812	Hemifridericia_parva	38	39632.4	0.000962113	O'Connor_extraction	Ewa Nowak
260	Hemifridericia_parva	April_2010	2	Decomposer	Hemifridericia_parva	Annelida	Oligochaeta	Tubificida	Enchytraeidae	Hemifridericia	parva	0.867756	4.86501	4.86501e-06	3.24496e-05	0.0330255	0.0226181	8.75	0.192812	Hemifridericia_parva	38	39632.4	0.000962113	O'Connor_extraction	Ewa Nowak
261	Hemifridericia_parva	April_2010	2	Decomposer	Hemifridericia_parva	Annelida	Oligochaeta	Tubificida	Enchytraeidae	Hemifridericia	parva	0.867756	4.86501	4.86501e-06	3.24496e-05	0.0330255	0.0226181	8.75	0.192812	Hemifridericia_parva	38	39632.4	0.000962113	O'Connor_extraction	Ewa Nowak
262	Hemifridericia_parva	April_2010	2	Decomposer	Hemifridericia_parva	Annelida	Oligochaeta	Tubificida	Enchytraeidae	Hemifridericia	parva	0.867756	4.86501	4.86501e-06	3.24496e-05	0.0330255	0.0226181	8.75	0.192812	Hemifridericia_parva	38	39632.4	0.000962113	O'Connor_extraction	Ewa Nowak
263	Hemifridericia_parva	April_2010	2	Decomposer	Hemifridericia_parva	Annelida	Oligochaeta	Tubificida	Enchytraeidae	Hemifridericia	parva	0.867756	4.86501	4.86501e-06	3.24496e-05	0.0330255	0.0226181	8.75	0.192812	Hemifridericia_parva	38	39632.4	0.000962113	O'Connor_extraction	Ewa Nowak
264	Hemifridericia_parva	April_2010	2	Decomposer	Hemifridericia_parva	Annelida	Oligochaeta	Tubificida	Enchytraeidae	Hemifridericia	parva	0.867756	4.86501	4.86501e-06	3.24496e-05	0.0330255	0.0226181	8.75	0.192812	Hemifridericia_parva	38	39632.4	0.000962113	O'Connor_extraction	Ewa Nowak
265	Hemifridericia_parva	April_2010	2	Decomposer	Hemifridericia_parva	Annelida	Oligochaeta	Tubificida	Enchytraeidae	Hemifridericia	parva	0.867756	4.86501	4.86501e-06	3.24496e-05	0.0330255	0.0226181	8.75	0.192812	Hemifridericia_parva	38	39632.4	0.000962113	O'Connor_extraction	Ewa Nowak
266	Hemifridericia_parva	April_2010	2	Decomposer	Hemifridericia_parva	Annelida	Oligochaeta	Tubificida	Enchytraeidae	Hemifridericia	parva	0.867756	8.29459	8.29459e-06	5.53249e-05	0.0472168	0.0323372	8.75	0.328735	Hemifridericia_parva	38	39632.4	0.000962113	O'Connor_extraction	Ewa Nowak
267	Hemifridericia_parva	April_2010	2	Decomposer	Hemifridericia_parva	Annelida	Oligochaeta	Tubificida	Enchytraeidae	Hemifridericia	parva	0.867756	8.29459	8.29459e-06	5.53249e-05	0.0472168	0.0323372	8.75	0.328735	Hemifridericia_parva	38	39632.4	0.000962113	O'Connor_extraction	Ewa Nowak
268	Hemifridericia_parva	April_2010	2	Decomposer	Hemifridericia_parva	Annelida	Oligochaeta	Tubificida	Enchytraeidae	Hemifridericia	parva	0.867756	8.29459	8.29459e-06	5.53249e-05	0.0472168	0.0323372	8.75	0.328735	Hemifridericia_parva	38	39632.4	0.000962113	O'Connor_extraction	Ewa Nowak
269	Hemifridericia_parva	April_2010	2	Decomposer	Hemifridericia_parva	Annelida	Oligochaeta	Tubificida	Enchytraeidae	Hemifridericia	parva	0.867756	5.4836	5.4836e-06	3.65756e-05	0.0357831	0.0245066	8.75	0.217328	Hemifridericia_parva	38	39632.4	0.000962113	O'Connor_extraction	Ewa Nowak
270	Hemifridericia_parva	April_2010	2	Decomposer	Hemifridericia_parva	Annelida	Oligochaeta	Tubificida	Enchytraeidae	Hemifridericia	parva	0.867756	4.86501	4.86501e-06	3.24496e-05	0.0330255	0.0226181	8.75	0.192812	Hemifridericia_parva	38	39632.4	0.000962113	O'Connor_extraction	Ewa Nowak
271	Hemifridericia_parva	April_2010	2	Decomposer	Hemifridericia_parva	Annelida	Oligochaeta	Tubificida	Enchytraeidae	Hemifridericia	parva	0.867756	4.86501	4.86501e-06	3.24496e-05	0.0330255	0.0226181	8.75	0.192812	Hemifridericia_parva	38	39632.4	0.000962113	O'Connor_extraction	Ewa Nowak
272	Hemifridericia_parva	April_2010	2	Decomposer	Hemifridericia_parva	Annelida	Oligochaeta	Tubificida	Enchytraeidae	Hemifridericia	parva	0.867756	6.47505	6.47505e-06	4.31886e-05	0.0399978	0.0273932	8.75	0.256622	Hemifridericia_parva	38	39632.4	0.000962113	O'Connor_extraction	Ewa Nowak
273	Hemifridericia_parva	April_2010	2	Decomposer	Hemifridericia_parva	Annelida	Oligochaeta	Tubificida	Enchytraeidae	Hemifridericia	parva	0.867756	3.46924	3.46924e-06	2.31398e-05	0.0263306	0.0180329	8.75	0.137494	Hemifridericia_parva	38	39632.4	0.000962113	O'Connor_extraction	Ewa Nowak
274	Hemifridericia_parva	April_2010	2	Decomposer	Hemifridericia_parva	Annelida	Oligochaeta	Tubificida	Enchytraeidae	Hemifridericia	parva	0.867756	3.46924	3.46924e-06	2.31398e-05	0.0263306	0.0180329	8.75	0.137494	Hemifridericia_parva	38	39632.4	0.000962113	O'Connor_extraction	Ewa Nowak
275	Hemifridericia_parva	April_2010	2	Decomposer	Hemifridericia_parva	Annelida	Oligochaeta	Tubificida	Enchytraeidae	Hemifridericia	parva	0.867756	5.4836	5.4836e-06	3.65756e-05	0.0357831	0.0245066	8.75	0.217328	Hemifridericia_parva	38	39632.4	0.000962113	O'Connor_extraction	Ewa Nowak
276	Hemifridericia_parva	April_2010	2	Decomposer	Hemifridericia_parva	Annelida	Oligochaeta	Tubificida	Enchytraeidae	Hemifridericia	parva	0.867756	8.29459	8.29459e-06	5.53249e-05	0.0472168	0.0323372	8.75	0.328735	Hemifridericia_parva	38	39632.4	0.000962113	O'Connor_extraction	Ewa Nowak
277	Hemifridericia_parva	April_2010	2	Decomposer	Hemifridericia_parva	Annelida	Oligochaeta	Tubificida	Enchytraeidae	Hemifridericia	parva	0.867756	8.29459	8.29459e-06	5.53249e-05	0.0472168	0.0323372	8.75	0.328735	Hemifridericia_parva	38	39632.4	0.000962113	O'Connor_extraction	Ewa Nowak
278	Hemifridericia_parva	April_2010	2	Decomposer	Hemifridericia_parva	Annelida	Oligochaeta	Tubificida	Enchytraeidae	Hemifridericia	parva	0.867756	8.29459	8.29459e-06	5.53249e-05	0.0472168	0.0323372	8.75	0.328735	Hemifridericia_parva	38	39632.4	0.000962113	O'Connor_extraction	Ewa Nowak
279	Hemifridericia_parva	April_2010	2	Decomposer	Hemifridericia_parva	Annelida	Oligochaeta	Tubificida	Enchytraeidae	Hemifridericia	parva	0.867756	4.86501	4.86501e-06	3.24496e-05	0.0330255	0.0226181	8.75	0.192812	Hemifridericia_parva	38	39632.4	0.000962113	O'Connor_extraction	Ewa Nowak
280	Hemifridericia_parva	April_2010	2	Decomposer	Hemifridericia_parva	Annelida	Oligochaeta	Tubificida	Enchytraeidae	Hemifridericia	parva	0.867756	6.47505	6.47505e-06	4.31886e-05	0.0399978	0.0273932	8.75	0.256622	Hemifridericia_parva	38	39632.4	0.000962113	O'Connor_extraction	Ewa Nowak
281	Hemifridericia_parva	April_2010	2	Decomposer	Hemifridericia_parva	Annelida	Oligochaeta	Tubificida	Enchytraeidae	Hemifridericia	parva	0.867756	2.29353	2.29353e-06	1.52979e-05	0.0199545	0.0136662	8.75	0.0908981	Hemifridericia_parva	38	39632.4	0.000962113	O'Connor_extraction	Ewa Nowak
282	Henlea_heleotropha	April_2010	2	Decomposer	Henlea_heleotropha	Annelida	Oligochaeta	Tubificida	Enchytraeidae	Henlea	heleotropha	0.86535	16.0247	1.60247e-05	0.000106885	0.0734028	0.0502711	8.75	0.444568	Henlea_heleotropha	26	27742.7	0.000962113	O'Connor_extraction	Ewa Nowak
283	Henlea_heleotropha	April_2010	2	Decomposer	Henlea_heleotropha	Annelida	Oligochaeta	Tubificida	Enchytraeidae	Henlea	heleotropha	0.86535	20.233	2.0233e-05	0.000134954	0.0858153	0.058772	8.75	0.561318	Henlea_heleotropha	26	27742.7	0.000962113	O'Connor_extraction	Ewa Nowak
284	Henlea_heleotropha	April_2010	2	Decomposer	Henlea_heleotropha	Annelida	Oligochaeta	Tubificida	Enchytraeidae	Henlea	heleotropha	0.86535	20.233	2.0233e-05	0.000134954	0.0858153	0.058772	8.75	0.561318	Henlea_heleotropha	26	27742.7	0.000962113	O'Connor_extraction	Ewa Nowak
285	Henlea_heleotropha	April_2010	2	Decomposer	Henlea_heleotropha	Annelida	Oligochaeta	Tubificida	Enchytraeidae	Henlea	heleotropha	0.86535	12.302	1.2302e-05	8.20545e-05	0.0614877	0.0421109	8.75	0.34129	Henlea_heleotropha	26	27742.7	0.000962113	O'Connor_extraction	Ewa Nowak
286	Henlea_heleotropha	April_2010	2	Decomposer	Henlea_heleotropha	Annelida	Oligochaeta	Tubificida	Enchytraeidae	Henlea	heleotropha	0.86535	35.7614	3.57614e-05	0.000238529	0.125687	0.086079	8.75	0.992117	Henlea_heleotropha	26	27742.7	0.000962113	O'Connor_extraction	Ewa Nowak
287	Henlea_heleotropha	April_2010	2	Decomposer	Henlea_heleotropha	Annelida	Oligochaeta	Tubificida	Enchytraeidae	Henlea	heleotropha	0.86535	35.7614	3.57614e-05	0.000238529	0.125687	0.086079	8.75	0.992117	Henlea_heleotropha	26	27742.7	0.000962113	O'Connor_extraction	Ewa Nowak
288	Henlea_heleotropha	April_2010	2	Decomposer	Henlea_heleotropha	Annelida	Oligochaeta	Tubificida	Enchytraeidae	Henlea	heleotropha	0.86535	30.1024	3.01024e-05	0.000200783	0.111987	0.0766959	8.75	0.835121	Henlea_heleotropha	26	27742.7	0.000962113	O'Connor_extraction	Ewa Nowak
289	Henlea_heleotropha	April_2010	2	Decomposer	Henlea_heleotropha	Annelida	Oligochaeta	Tubificida	Enchytraeidae	Henlea	heleotropha	0.86535	41.9022	4.19022e-05	0.000279488	0.139766	0.0957212	8.75	1.16248	Henlea_heleotropha	26	27742.7	0.000962113	O'Connor_extraction	Ewa Nowak
290	Henlea_heleotropha	April_2010	2	Decomposer	Henlea_heleotropha	Annelida	Oligochaeta	Tubificida	Enchytraeidae	Henlea	heleotropha	0.86535	35.7614	3.57614e-05	0.000238529	0.125687	0.086079	8.75	0.992117	Henlea_heleotropha	26	27742.7	0.000962113	O'Connor_extraction	Ewa Nowak
291	Henlea_heleotropha	April_2010	2	Decomposer	Henlea_heleotropha	Annelida	Oligochaeta	Tubificida	Enchytraeidae	Henlea	heleotropha	0.86535	24.9259	2.49259e-05	0.000166256	0.0986871	0.0675875	8.75	0.691511	Henlea_heleotropha	26	27742.7	0.000962113	O'Connor_extraction	Ewa Nowak
292	Henlea_heleotropha	April_2010	2	Decomposer	Henlea_heleotropha	Annelida	Oligochaeta	Tubificida	Enchytraeidae	Henlea	heleotropha	0.86535	16.0247	1.60247e-05	0.000106885	0.0734028	0.0502711	8.75	0.444568	Henlea_heleotropha	26	27742.7	0.000962113	O'Connor_extraction	Ewa Nowak
293	Henlea_heleotropha	April_2010	2	Decomposer	Henlea_heleotropha	Annelida	Oligochaeta	Tubificida	Enchytraeidae	Henlea	heleotropha	0.86535	16.0247	1.60247e-05	0.000106885	0.0734028	0.0502711	8.75	0.444568	Henlea_heleotropha	26	27742.7	0.000962113	O'Connor_extraction	Ewa Nowak
294	Henlea_heleotropha	April_2010	2	Decomposer	Henlea_heleotropha	Annelida	Oligochaeta	Tubificida	Enchytraeidae	Henlea	heleotropha	0.86535	16.0247	1.60247e-05	0.000106885	0.0734028	0.0502711	8.75	0.444568	Henlea_heleotropha	26	27742.7	0.000962113	O'Connor_extraction	Ewa Nowak
295	Henlea_heleotropha	April_2010	2	Decomposer	Henlea_heleotropha	Annelida	Oligochaeta	Tubificida	Enchytraeidae	Henlea	heleotropha	0.86535	16.0247	1.60247e-05	0.000106885	0.0734028	0.0502711	8.75	0.444568	Henlea_heleotropha	26	27742.7	0.000962113	O'Connor_extraction	Ewa Nowak
296	Henlea_heleotropha	April_2010	2	Decomposer	Henlea_heleotropha	Annelida	Oligochaeta	Tubificida	Enchytraeidae	Henlea	heleotropha	0.86535	16.0247	1.60247e-05	0.000106885	0.0734028	0.0502711	8.75	0.444568	Henlea_heleotropha	26	27742.7	0.000962113	O'Connor_extraction	Ewa Nowak
297	Henlea_heleotropha	April_2010	2	Decomposer	Henlea_heleotropha	Annelida	Oligochaeta	Tubificida	Enchytraeidae	Henlea	heleotropha	0.86535	35.7614	3.57614e-05	0.000238529	0.125687	0.086079	8.75	0.992117	Henlea_heleotropha	26	27742.7	0.000962113	O'Connor_extraction	Ewa Nowak
298	Henlea_heleotropha	April_2010	2	Decomposer	Henlea_heleotropha	Annelida	Oligochaeta	Tubificida	Enchytraeidae	Henlea	heleotropha	0.86535	24.9259	2.49259e-05	0.000166256	0.0986871	0.0675875	8.75	0.691511	Henlea_heleotropha	26	27742.7	0.000962113	O'Connor_extraction	Ewa Nowak
299	Henlea_heleotropha	April_2010	2	Decomposer	Henlea_heleotropha	Annelida	Oligochaeta	Tubificida	Enchytraeidae	Henlea	heleotropha	0.86535	12.302	1.2302e-05	8.20545e-05	0.0614877	0.0421109	8.75	0.34129	Henlea_heleotropha	26	27742.7	0.000962113	O'Connor_extraction	Ewa Nowak
300	Henlea_heleotropha	April_2010	2	Decomposer	Henlea_heleotropha	Annelida	Oligochaeta	Tubificida	Enchytraeidae	Henlea	heleotropha	0.86535	16.0247	1.60247e-05	0.000106885	0.0734028	0.0502711	8.75	0.444568	Henlea_heleotropha	26	27742.7	0.000962113	O'Connor_extraction	Ewa Nowak
301	Henlea_heleotropha	April_2010	2	Decomposer	Henlea_heleotropha	Annelida	Oligochaeta	Tubificida	Enchytraeidae	Henlea	heleotropha	0.86535	16.0247	1.60247e-05	0.000106885	0.0734028	0.0502711	8.75	0.444568	Henlea_heleotropha	26	27742.7	0.000962113	O'Connor_extraction	Ewa Nowak
302	Henlea_heleotropha	April_2010	2	Decomposer	Henlea_heleotropha	Annelida	Oligochaeta	Tubificida	Enchytraeidae	Henlea	heleotropha	0.86535	20.233	2.0233e-05	0.000134954	0.0858153	0.058772	8.75	0.561318	Henlea_heleotropha	26	27742.7	0.000962113	O'Connor_extraction	Ewa Nowak
303	Heterorhabditis_1	April_2010	2	Decomposer	Heterorhabditis_1	Nematoda	Secernentea	Tylenchida	Heterorhabditidae	Heterorhabditis	1	0.789168	0.00748985	7.48985e-09	3.74493e-08	0.000131525	4.69164e-05	8.75	0.000460183	Heterorhabditis_1	15	61440.9	0.000254469	Baermann_extraction	Krassimira Ilieva-Makulec
304	Heterorhabditis_1	April_2010	2	Decomposer	Heterorhabditis_1	Nematoda	Secernentea	Tylenchida	Heterorhabditidae	Heterorhabditis	1	0.789168	0.00881778	8.81778e-09	4.40889e-08	0.000147926	5.2767e-05	8.75	0.000541772	Heterorhabditis_1	15	61440.9	0.000254469	Baermann_extraction	Krassimira Ilieva-Makulec
305	Isotomiella_minor	April_2010	2	Decomposer	Isotomiella_minor	Arthropoda	Entognatha	Collembola	Isotomidae	Isotomiella	minor	0.895995	1.94682	1.94682e-06	6.96961e-06	0.00255199	0.00234018	8.75	0.00780487	Isotomiella_minor	3	4009.03	0.000962113	Mac Fadyen_extraction	Izabella Olejniczak
306	Isotomiella_minor	April_2010	2	Decomposer	Isotomiella_minor	Arthropoda	Entognatha	Collembola	Isotomidae	Isotomiella	minor	0.895995	0.325859	3.25859e-07	1.16658e-06	0.000580906	0.000532693	8.75	0.00130638	Isotomiella_minor	3	4009.03	0.000962113	Mac Fadyen_extraction	Izabella Olejniczak
307	Isotomiella_minor	April_2010	2	Decomposer	Isotomiella_minor	Arthropoda	Entognatha	Collembola	Isotomidae	Isotomiella	minor	0.895995	2.82485	2.82485e-06	1.0113e-05	0.00347329	0.00318503	8.75	0.0113249	Isotomiella_minor	3	4009.03	0.000962113	Mac Fadyen_extraction	Izabella Olejniczak
308	Lumbricus_rubellus	April_2010	2	Decomposer	Lumbricus_rubellus	Annelida	Oligochaeta	Opisthopora	Lumbricidae	Lumbricus	rubellus	0.922775	18000	0.018	0.099	13.3296	6.55029	8.75	0.6	Lumbricus_rubellus	3	33.3333	0.09	Lab Hand-sorting	Alexia Hoste-Danyłow
309	Marionina_argentea_________	April_2010	2	Decomposer	Marionina_argentea_________	Annelida	Oligochaeta	Tubificida	Enchytraeidae	Marionina	argentea	0.868326	3.46924	3.46924e-06	2.31398e-05	0.0263306	0.0180329	8.75	0.0229157	Marionina_argentea_________	6	6605.4	0.000962113	O'Connor_extraction	Ewa Nowak
310	Marionina_argentea_________	April_2010	2	Decomposer	Marionina_argentea_________	Annelida	Oligochaeta	Tubificida	Enchytraeidae	Marionina	argentea	0.868326	2.29353	2.29353e-06	1.52979e-05	0.0199545	0.0136662	8.75	0.0151497	Marionina_argentea_________	6	6605.4	0.000962113	O'Connor_extraction	Ewa Nowak
311	Marionina_argentea_________	April_2010	2	Decomposer	Marionina_argentea_________	Annelida	Oligochaeta	Tubificida	Enchytraeidae	Marionina	argentea	0.868326	2.29353	2.29353e-06	1.52979e-05	0.0199545	0.0136662	8.75	0.0151497	Marionina_argentea_________	6	6605.4	0.000962113	O'Connor_extraction	Ewa Nowak
312	Marionina_argentea_________	April_2010	2	Decomposer	Marionina_argentea_________	Annelida	Oligochaeta	Tubificida	Enchytraeidae	Marionina	argentea	0.868326	1.34522	1.34522e-06	8.97262e-06	0.0139571	0.00955875	8.75	0.00888572	Marionina_argentea_________	6	6605.4	0.000962113	O'Connor_extraction	Ewa Nowak
313	Marionina_argentea_________	April_2010	2	Decomposer	Marionina_argentea_________	Annelida	Oligochaeta	Tubificida	Enchytraeidae	Marionina	argentea	0.868326	0.634183	6.34183e-07	4.23e-06	0.0084331	0.00577555	8.75	0.00418903	Marionina_argentea_________	6	6605.4	0.000962113	O'Connor_extraction	Ewa Nowak
314	Marionina_sp.2_________	April_2010	2	Decomposer	Marionina_sp.2_________	Annelida	Oligochaeta	Tubificida	Enchytraeidae	Marionina	sp.2	0.868326	2.29353	2.29353e-06	1.52979e-05	0.0199545	0.0136662	8.75	0.0666586	Marionina_sp.2_________	27	29063.8	0.000962113	O'Connor_extraction	Ewa Nowak
315	Marionina_sp.2_________	April_2010	2	Decomposer	Marionina_sp.2_________	Annelida	Oligochaeta	Tubificida	Enchytraeidae	Marionina	sp.2	0.868326	0.634183	6.34183e-07	4.23e-06	0.0084331	0.00577555	8.75	0.0184317	Marionina_sp.2_________	27	29063.8	0.000962113	O'Connor_extraction	Ewa Nowak
316	Marionina_sp.2_________	April_2010	2	Decomposer	Marionina_sp.2_________	Annelida	Oligochaeta	Tubificida	Enchytraeidae	Marionina	sp.2	0.868326	2.29353	2.29353e-06	1.52979e-05	0.0199545	0.0136662	8.75	0.0666586	Marionina_sp.2_________	27	29063.8	0.000962113	O'Connor_extraction	Ewa Nowak
317	Marionina_sp.2_________	April_2010	2	Decomposer	Marionina_sp.2_________	Annelida	Oligochaeta	Tubificida	Enchytraeidae	Marionina	sp.2	0.868326	0.889332	8.89332e-07	5.93185e-06	0.0105773	0.00724407	8.75	0.0258473	Marionina_sp.2_________	27	29063.8	0.000962113	O'Connor_extraction	Ewa Nowak
318	Marionina_sp.2_________	April_2010	2	Decomposer	Marionina_sp.2_________	Annelida	Oligochaeta	Tubificida	Enchytraeidae	Marionina	sp.2	0.868326	1.34522	1.34522e-06	8.97262e-06	0.0139571	0.00955875	8.75	0.0390972	Marionina_sp.2_________	27	29063.8	0.000962113	O'Connor_extraction	Ewa Nowak
319	Marionina_sp.2_________	April_2010	2	Decomposer	Marionina_sp.2_________	Annelida	Oligochaeta	Tubificida	Enchytraeidae	Marionina	sp.2	0.868326	1.34522	1.34522e-06	8.97262e-06	0.0139571	0.00955875	8.75	0.0390972	Marionina_sp.2_________	27	29063.8	0.000962113	O'Connor_extraction	Ewa Nowak
320	Marionina_sp.2_________	April_2010	2	Decomposer	Marionina_sp.2_________	Annelida	Oligochaeta	Tubificida	Enchytraeidae	Marionina	sp.2	0.868326	1.03165	1.03165e-06	6.88113e-06	0.0116835	0.00800161	8.75	0.0299836	Marionina_sp.2_________	27	29063.8	0.000962113	O'Connor_extraction	Ewa Nowak
321	Marionina_sp.2_________	April_2010	2	Decomposer	Marionina_sp.2_________	Annelida	Oligochaeta	Tubificida	Enchytraeidae	Marionina	sp.2	0.868326	1.6967	1.6967e-06	1.1317e-05	0.0163057	0.0111672	8.75	0.0493125	Marionina_sp.2_________	27	29063.8	0.000962113	O'Connor_extraction	Ewa Nowak
322	Marionina_sp.2_________	April_2010	2	Decomposer	Marionina_sp.2_________	Annelida	Oligochaeta	Tubificida	Enchytraeidae	Marionina	sp.2	0.868326	1.88644	1.88644e-06	1.25826e-05	0.0175059	0.0119892	8.75	0.054827	Marionina_sp.2_________	27	29063.8	0.000962113	O'Connor_extraction	Ewa Nowak
323	Marionina_sp.2_________	April_2010	2	Decomposer	Marionina_sp.2_________	Annelida	Oligochaeta	Tubificida	Enchytraeidae	Marionina	sp.2	0.868326	2.29353	2.29353e-06	1.52979e-05	0.0199545	0.0136662	8.75	0.0666586	Marionina_sp.2_________	27	29063.8	0.000962113	O'Connor_extraction	Ewa Nowak
324	Marionina_sp.2_________	April_2010	2	Decomposer	Marionina_sp.2_________	Annelida	Oligochaeta	Tubificida	Enchytraeidae	Marionina	sp.2	0.868326	1.34522	1.34522e-06	8.97262e-06	0.0139571	0.00955875	8.75	0.0390972	Marionina_sp.2_________	27	29063.8	0.000962113	O'Connor_extraction	Ewa Nowak
325	Marionina_sp.2_________	April_2010	2	Decomposer	Marionina_sp.2_________	Annelida	Oligochaeta	Tubificida	Enchytraeidae	Marionina	sp.2	0.868326	0.419262	4.19262e-07	2.79648e-06	0.006391	0.00437698	8.75	0.0121853	Marionina_sp.2_________	27	29063.8	0.000962113	O'Connor_extraction	Ewa Nowak
326	Marionina_sp.2_________	April_2010	2	Decomposer	Marionina_sp.2_________	Annelida	Oligochaeta	Tubificida	Enchytraeidae	Marionina	sp.2	0.868326	2.29353	2.29353e-06	1.52979e-05	0.0199545	0.0136662	8.75	0.0666586	Marionina_sp.2_________	27	29063.8	0.000962113	O'Connor_extraction	Ewa Nowak
327	Marionina_sp.2_________	April_2010	2	Decomposer	Marionina_sp.2_________	Annelida	Oligochaeta	Tubificida	Enchytraeidae	Marionina	sp.2	0.868326	1.34522	1.34522e-06	8.97262e-06	0.0139571	0.00955875	8.75	0.0390972	Marionina_sp.2_________	27	29063.8	0.000962113	O'Connor_extraction	Ewa Nowak
328	Marionina_sp.2_________	April_2010	2	Decomposer	Marionina_sp.2_________	Annelida	Oligochaeta	Tubificida	Enchytraeidae	Marionina	sp.2	0.868326	2.29353	2.29353e-06	1.52979e-05	0.0199545	0.0136662	8.75	0.0666586	Marionina_sp.2_________	27	29063.8	0.000962113	O'Connor_extraction	Ewa Nowak
329	Marionina_sp.2_________	April_2010	2	Decomposer	Marionina_sp.2_________	Annelida	Oligochaeta	Tubificida	Enchytraeidae	Marionina	sp.2	0.868326	2.29353	2.29353e-06	1.52979e-05	0.0199545	0.0136662	8.75	0.0666586	Marionina_sp.2_________	27	29063.8	0.000962113	O'Connor_extraction	Ewa Nowak
330	Marionina_sp.2_________	April_2010	2	Decomposer	Marionina_sp.2_________	Annelida	Oligochaeta	Tubificida	Enchytraeidae	Marionina	sp.2	0.868326	2.29353	2.29353e-06	1.52979e-05	0.0199545	0.0136662	8.75	0.0666586	Marionina_sp.2_________	27	29063.8	0.000962113	O'Connor_extraction	Ewa Nowak
331	Marionina_sp.2_________	April_2010	2	Decomposer	Marionina_sp.2_________	Annelida	Oligochaeta	Tubificida	Enchytraeidae	Marionina	sp.2	0.868326	1.34522	1.34522e-06	8.97262e-06	0.0139571	0.00955875	8.75	0.0390972	Marionina_sp.2_________	27	29063.8	0.000962113	O'Connor_extraction	Ewa Nowak
332	Marionina_sp.2_________	April_2010	2	Decomposer	Marionina_sp.2_________	Annelida	Oligochaeta	Tubificida	Enchytraeidae	Marionina	sp.2	0.868326	0.634183	6.34183e-07	4.23e-06	0.0084331	0.00577555	8.75	0.0184317	Marionina_sp.2_________	27	29063.8	0.000962113	O'Connor_extraction	Ewa Nowak
333	Marionina_sp.2_________	April_2010	2	Decomposer	Marionina_sp.2_________	Annelida	Oligochaeta	Tubificida	Enchytraeidae	Marionina	sp.2	0.868326	1.88644	1.88644e-06	1.25826e-05	0.0175059	0.0119892	8.75	0.054827	Marionina_sp.2_________	27	29063.8	0.000962113	O'Connor_extraction	Ewa Nowak
334	Marionina_sp.2_________	April_2010	2	Decomposer	Marionina_sp.2_________	Annelida	Oligochaeta	Tubificida	Enchytraeidae	Marionina	sp.2	0.868326	1.34522	1.34522e-06	8.97262e-06	0.0139571	0.00955875	8.75	0.0390972	Marionina_sp.2_________	27	29063.8	0.000962113	O'Connor_extraction	Ewa Nowak
335	Marionina_sp.2_________	April_2010	2	Decomposer	Marionina_sp.2_________	Annelida	Oligochaeta	Tubificida	Enchytraeidae	Marionina	sp.2	0.868326	1.34522	1.34522e-06	8.97262e-06	0.0139571	0.00955875	8.75	0.0390972	Marionina_sp.2_________	27	29063.8	0.000962113	O'Connor_extraction	Ewa Nowak
336	Mesaphorura_macrochaeta	April_2010	2	Decomposer	Mesaphorura_macrochaeta	Arthropoda	Entognatha	Collembola	Tullbergiidae	Mesaphorura	macrochaeta	0.904682	0.227559	2.27559e-07	7.8963e-07	0.00109434	0.000373514	8.75	0.000304097	Mesaphorura_macrochaeta	1	1336.34	0.000962113	Mac Fadyen_extraction	Izabella Olejniczak
337	Panagrolaimus_1	April_2010	2	Decomposer	Panagrolaimus_1	Nematoda	Secernentea	Rhabditida	Panagrolaimidae	Panagrolaimus	1	0.806041	0.00809714	8.09714e-09	4.04857e-08	0.000139119	4.96252e-05	8.75	0.000248748	Panagrolaimus_1	7	30720.4	0.000254469	Baermann_extraction	Krassimira Ilieva-Makulec
338	Plectus_2	April_2010	2	Decomposer	Plectus_2	Nematoda	Adenophorea	Plectida	Plectidae	Plectus	2	0.861475	0.00728742	7.28742e-09	3.64371e-08	0.000128955	4.59999e-05	8.75	0.000671618	Plectus_2	23	92161.3	0.000254469	Baermann_extraction	Krassimira Ilieva-Makulec
339	Plectus_2	April_2010	2	Decomposer	Plectus_2	Nematoda	Adenophorea	Plectida	Plectidae	Plectus	2	0.861475	0.00323886	3.23886e-09	1.61943e-08	7.19231e-05	2.56558e-05	8.75	0.000298498	Plectus_2	23	92161.3	0.000254469	Baermann_extraction	Krassimira Ilieva-Makulec
340	Plectus_2	April_2010	2	Decomposer	Plectus_2	Nematoda	Adenophorea	Plectida	Plectidae	Plectus	2	0.861475	0.00506071	5.06071e-09	2.53036e-08	9.91788e-05	3.53782e-05	8.75	0.000466402	Plectus_2	23	92161.3	0.000254469	Baermann_extraction	Krassimira Ilieva-Makulec
341	Acrobeloides_nanus	April_2010	3	Decomposer	Acrobeloides_nanus	Nematoda	Secernentea	Rhabditida	Cephalobidae	Acrobeloides	nanus	0.788799	0.0207287	2.07287e-08	1.03643e-07	0.000273727	9.76417e-05	8.75	0.00807337	Acrobeloides_nanus	99	389478	0.000254469	Baermann_extraction	Krassimira Ilieva-Makulec
342	Acrobeloides_nanus	April_2010	3	Decomposer	Acrobeloides_nanus	Nematoda	Secernentea	Rhabditida	Cephalobidae	Acrobeloides	nanus	0.788799	0.00404857	4.04857e-09	2.02428e-08	8.44585e-05	3.01274e-05	8.75	0.00157683	Acrobeloides_nanus	99	389478	0.000254469	Baermann_extraction	Krassimira Ilieva-Makulec
343	Acrobeloides_nanus	April_2010	3	Decomposer	Acrobeloides_nanus	Nematoda	Secernentea	Rhabditida	Cephalobidae	Acrobeloides	nanus	0.788799	0.0291497	2.91497e-08	1.45748e-07	0.000349883	0.000124807	8.75	0.0113532	Acrobeloides_nanus	99	389478	0.000254469	Baermann_extraction	Krassimira Ilieva-Makulec
344	Acrobeloides_nanus	April_2010	3	Decomposer	Acrobeloides_nanus	Nematoda	Secernentea	Rhabditida	Cephalobidae	Acrobeloides	nanus	0.788799	0.0138866	1.38866e-08	6.9433e-08	0.000205142	7.31767e-05	8.75	0.00540852	Acrobeloides_nanus	99	389478	0.000254469	Baermann_extraction	Krassimira Ilieva-Makulec
345	Acrobeloides_nanus	April_2010	3	Decomposer	Acrobeloides_nanus	Nematoda	Secernentea	Rhabditida	Cephalobidae	Acrobeloides	nanus	0.788799	0.0138866	1.38866e-08	6.9433e-08	0.000205142	7.31767e-05	8.75	0.00540852	Acrobeloides_nanus	99	389478	0.000254469	Baermann_extraction	Krassimira Ilieva-Makulec
346	Acrobeloides_nanus	April_2010	3	Decomposer	Acrobeloides_nanus	Nematoda	Secernentea	Rhabditida	Cephalobidae	Acrobeloides	nanus	0.788799	0.00485828	4.85828e-09	2.42914e-08	9.63062e-05	3.43535e-05	8.75	0.00189219	Acrobeloides_nanus	99	389478	0.000254469	Baermann_extraction	Krassimira Ilieva-Makulec
347	Acrobeloides_nanus	April_2010	3	Decomposer	Acrobeloides_nanus	Nematoda	Secernentea	Rhabditida	Cephalobidae	Acrobeloides	nanus	0.788799	0.011506	1.1506e-08	5.75302e-08	0.000179165	6.39102e-05	8.75	0.00448133	Acrobeloides_nanus	99	389478	0.000254469	Baermann_extraction	Krassimira Ilieva-Makulec
348	Acrobeloides_nanus	April_2010	3	Decomposer	Acrobeloides_nanus	Nematoda	Secernentea	Rhabditida	Cephalobidae	Acrobeloides	nanus	0.788799	0.0130931	1.30931e-08	6.54654e-08	0.000196633	7.01413e-05	8.75	0.00509947	Acrobeloides_nanus	99	389478	0.000254469	Baermann_extraction	Krassimira Ilieva-Makulec
349	Acrobeloides_nanus	April_2010	3	Decomposer	Acrobeloides_nanus	Nematoda	Secernentea	Rhabditida	Cephalobidae	Acrobeloides	nanus	0.788799	0.0216437	2.16437e-08	1.08218e-07	0.000282374	0.000100726	8.75	0.00842974	Acrobeloides_nanus	99	389478	0.000254469	Baermann_extraction	Krassimira Ilieva-Makulec
350	Acrobeloides_nanus	April_2010	3	Decomposer	Acrobeloides_nanus	Nematoda	Secernentea	Rhabditida	Cephalobidae	Acrobeloides	nanus	0.788799	0.00455464	4.55464e-09	2.27732e-08	9.19334e-05	3.27937e-05	8.75	0.00177393	Acrobeloides_nanus	99	389478	0.000254469	Baermann_extraction	Krassimira Ilieva-Makulec
351	Acrobeloides_nanus	April_2010	3	Decomposer	Acrobeloides_nanus	Nematoda	Secernentea	Rhabditida	Cephalobidae	Acrobeloides	nanus	0.788799	0.0315788	3.15788e-08	1.57894e-07	0.000370639	0.000132211	8.75	0.0122992	Acrobeloides_nanus	99	389478	0.000254469	Baermann_extraction	Krassimira Ilieva-Makulec
352	Acrobeloides_nanus	April_2010	3	Decomposer	Acrobeloides_nanus	Nematoda	Secernentea	Rhabditida	Cephalobidae	Acrobeloides	nanus	0.788799	0.00874491	8.74491e-09	4.37245e-08	0.000147045	5.24527e-05	8.75	0.00340595	Acrobeloides_nanus	99	389478	0.000254469	Baermann_extraction	Krassimira Ilieva-Makulec
353	Acrobeloides_nanus	April_2010	3	Decomposer	Acrobeloides_nanus	Nematoda	Secernentea	Rhabditida	Cephalobidae	Acrobeloides	nanus	0.788799	0.00874491	8.74491e-09	4.37245e-08	0.000147045	5.24527e-05	8.75	0.00340595	Acrobeloides_nanus	99	389478	0.000254469	Baermann_extraction	Krassimira Ilieva-Makulec
354	Acrobeloides_nanus	April_2010	3	Decomposer	Acrobeloides_nanus	Nematoda	Secernentea	Rhabditida	Cephalobidae	Acrobeloides	nanus	0.788799	0.0150769	1.50769e-08	7.53844e-08	0.000217656	7.76404e-05	8.75	0.00587212	Acrobeloides_nanus	99	389478	0.000254469	Baermann_extraction	Krassimira Ilieva-Makulec
355	Acrobeloides_nanus	April_2010	3	Decomposer	Acrobeloides_nanus	Nematoda	Secernentea	Rhabditida	Cephalobidae	Acrobeloides	nanus	0.788799	0.0014251	1.4251e-09	7.12548e-09	3.98249e-05	1.4206e-05	8.75	0.000555045	Acrobeloides_nanus	99	389478	0.000254469	Baermann_extraction	Krassimira Ilieva-Makulec
356	Acrobeloides_nanus	April_2010	3	Decomposer	Acrobeloides_nanus	Nematoda	Secernentea	Rhabditida	Cephalobidae	Acrobeloides	nanus	0.788799	0.00220242	2.20242e-09	1.10121e-08	5.44847e-05	1.94353e-05	8.75	0.000857793	Acrobeloides_nanus	99	389478	0.000254469	Baermann_extraction	Krassimira Ilieva-Makulec
357	Acrobeloides_nanus	April_2010	3	Decomposer	Acrobeloides_nanus	Nematoda	Secernentea	Rhabditida	Cephalobidae	Acrobeloides	nanus	0.788799	0.0181376	1.81376e-08	9.0688e-08	0.000248636	8.86913e-05	8.75	0.00706419	Acrobeloides_nanus	99	389478	0.000254469	Baermann_extraction	Krassimira Ilieva-Makulec
358	Amischa_analis	April_2010	3	Decomposer	Amischa_analis	Arthropoda	Insecta	Coleoptera	Staphylinidae	Amischa	analis	0.878685	35	3.5e-05	0.000105	0.154053	0.0499456	8.75	0.000388889	Amischa_analis	1	11.1111	0.09	Lab Hand-sorting	Andrezj Melke
359	Anaplectus_sp.1	April_2010	3	Decomposer	Anaplectus_sp.1	Nematoda	Adenophorea	Plectida	Plectidae	Anaplectus	sp.1	0.863265	0.0775382	7.75382e-08	3.87691e-07	0.000707681	0.000252438	8.75	0.012435	Anaplectus_sp.1	40	160373	0.000254469	Baermann_extraction	Krassimira Ilieva-Makulec
360	Anaplectus_sp.1	April_2010	3	Decomposer	Anaplectus_sp.1	Nematoda	Adenophorea	Plectida	Plectidae	Anaplectus	sp.1	0.863265	0.0641293	6.41293e-08	3.20647e-07	0.000617259	0.000220184	8.75	0.0102846	Anaplectus_sp.1	40	160373	0.000254469	Baermann_extraction	Krassimira Ilieva-Makulec
361	Anaplectus_sp.1	April_2010	3	Decomposer	Anaplectus_sp.1	Nematoda	Adenophorea	Plectida	Plectidae	Anaplectus	sp.1	0.863265	0.111093	1.11093e-07	5.55464e-07	0.000916812	0.000327038	8.75	0.0178163	Anaplectus_sp.1	40	160373	0.000254469	Baermann_extraction	Krassimira Ilieva-Makulec
362	Anaplectus_sp.1	April_2010	3	Decomposer	Anaplectus_sp.1	Nematoda	Adenophorea	Plectida	Plectidae	Anaplectus	sp.1	0.863265	0.0099109	9.9109e-09	4.95545e-08	0.000160912	5.73991e-05	8.75	0.00158944	Anaplectus_sp.1	40	160373	0.000254469	Baermann_extraction	Krassimira Ilieva-Makulec
363	Anaplectus_sp.1	April_2010	3	Decomposer	Anaplectus_sp.1	Nematoda	Adenophorea	Plectida	Plectidae	Anaplectus	sp.1	0.863265	0.0445343	4.45343e-08	2.22671e-07	0.00047473	0.000169342	8.75	0.00714211	Anaplectus_sp.1	40	160373	0.000254469	Baermann_extraction	Krassimira Ilieva-Makulec
364	Anaplectus_sp.1	April_2010	3	Decomposer	Anaplectus_sp.1	Nematoda	Adenophorea	Plectida	Plectidae	Anaplectus	sp.1	0.863265	0.160647	1.60647e-07	8.03236e-07	0.00119568	0.000426513	8.75	0.0257635	Anaplectus_sp.1	40	160373	0.000254469	Baermann_extraction	Krassimira Ilieva-Makulec
365	Anaplectus_sp.1	April_2010	3	Decomposer	Anaplectus_sp.1	Nematoda	Adenophorea	Plectida	Plectidae	Anaplectus	sp.1	0.863265	0.155465	1.55465e-07	7.77325e-07	0.00116778	0.000416562	8.75	0.0249324	Anaplectus_sp.1	40	160373	0.000254469	Baermann_extraction	Krassimira Ilieva-Makulec
366	Aphelenchoides_1	April_2010	3	Decomposer	Aphelenchoides_1	Nematoda	Secernentea	Aphelenchida	Aphelenchoididae	Aphelenchoides	1	0.746035	0.0022672	2.2672e-09	1.1336e-08	5.56338e-05	1.98452e-05	8.75	5.19426e-05	Aphelenchoides_1	5	22910.5	0.000254469	Baermann_extraction	Krassimira Ilieva-Makulec
367	Aphelenchoides_1	April_2010	3	Decomposer	Aphelenchoides_1	Nematoda	Secernentea	Aphelenchida	Aphelenchoididae	Aphelenchoides	1	0.746035	0.000801617	8.01617e-10	4.00808e-09	2.63174e-05	9.38772e-06	8.75	1.83654e-05	Aphelenchoides_1	5	22910.5	0.000254469	Baermann_extraction	Krassimira Ilieva-Makulec
368	Aphelenchoides_1	April_2010	3	Decomposer	Aphelenchoides_1	Nematoda	Secernentea	Aphelenchida	Aphelenchoididae	Aphelenchoides	1	0.746035	0.000728742	7.28742e-10	3.64371e-09	2.4572e-05	8.76511e-06	8.75	1.66958e-05	Aphelenchoides_1	5	22910.5	0.000254469	Baermann_extraction	Krassimira Ilieva-Makulec
369	Aphelenchoides_1	April_2010	3	Decomposer	Aphelenchoides_1	Nematoda	Secernentea	Aphelenchida	Aphelenchoididae	Aphelenchoides	1	0.746035	0.00120243	1.20243e-09	6.01213e-09	3.52394e-05	1.25703e-05	8.75	2.75482e-05	Aphelenchoides_1	5	22910.5	0.000254469	Baermann_extraction	Krassimira Ilieva-Makulec
370	Aphelenchoides_1	April_2010	3	Decomposer	Aphelenchoides_1	Nematoda	Secernentea	Aphelenchida	Aphelenchoididae	Aphelenchoides	1	0.746035	0.00109311	1.09311e-09	5.46557e-09	3.29022e-05	1.17366e-05	8.75	2.50436e-05	Aphelenchoides_1	5	22910.5	0.000254469	Baermann_extraction	Krassimira Ilieva-Makulec
371	Aphelenchoides_1	April_2010	3	Decomposer	Aphelenchoides_1	Nematoda	Secernentea	Aphelenchida	Aphelenchoididae	Aphelenchoides	1	0.746035	0.00120243	1.20243e-09	6.01213e-09	3.52394e-05	1.25703e-05	8.75	2.75482e-05	Aphelenchoides_1	5	22910.5	0.000254469	Baermann_extraction	Krassimira Ilieva-Makulec
372	Aphelenchoides_1	April_2010	3	Decomposer	Aphelenchoides_1	Nematoda	Secernentea	Aphelenchida	Aphelenchoididae	Aphelenchoides	1	0.746035	0.0014251	1.4251e-09	7.12548e-09	3.98249e-05	1.4206e-05	8.75	3.26497e-05	Aphelenchoides_1	5	22910.5	0.000254469	Baermann_extraction	Krassimira Ilieva-Makulec
373	Aphelenchoides_1	April_2010	3	Decomposer	Aphelenchoides_1	Nematoda	Secernentea	Aphelenchida	Aphelenchoididae	Aphelenchoides	1	0.746035	0.00194331	1.94331e-09	9.71657e-09	4.97894e-05	1.77605e-05	8.75	4.45221e-05	Aphelenchoides_1	5	22910.5	0.000254469	Baermann_extraction	Krassimira Ilieva-Makulec
374	Aphelenchoides_1	April_2010	3	Decomposer	Aphelenchoides_1	Nematoda	Secernentea	Aphelenchida	Aphelenchoididae	Aphelenchoides	1	0.746035	0.00116599	1.16599e-09	5.82994e-09	3.44672e-05	1.22949e-05	8.75	2.67134e-05	Aphelenchoides_1	5	22910.5	0.000254469	Baermann_extraction	Krassimira Ilieva-Makulec
375	Aphelenchoides_1	April_2010	3	Decomposer	Aphelenchoides_1	Nematoda	Secernentea	Aphelenchida	Aphelenchoididae	Aphelenchoides	1	0.746035	0.00131174	1.31174e-09	6.55868e-09	3.75177e-05	1.3383e-05	8.75	3.00526e-05	Aphelenchoides_1	5	22910.5	0.000254469	Baermann_extraction	Krassimira Ilieva-Makulec
376	Aphelenchoides_1	April_2010	3	Decomposer	Aphelenchoides_1	Nematoda	Secernentea	Aphelenchida	Aphelenchoididae	Aphelenchoides	1	0.746035	0.00109311	1.09311e-09	5.46557e-09	3.29022e-05	1.17366e-05	8.75	2.50436e-05	Aphelenchoides_1	5	22910.5	0.000254469	Baermann_extraction	Krassimira Ilieva-Makulec
377	Aphelenchoides_1	April_2010	3	Decomposer	Aphelenchoides_1	Nematoda	Secernentea	Aphelenchida	Aphelenchoididae	Aphelenchoides	1	0.746035	0.00120243	1.20243e-09	6.01213e-09	3.52394e-05	1.25703e-05	8.75	2.75482e-05	Aphelenchoides_1	5	22910.5	0.000254469	Baermann_extraction	Krassimira Ilieva-Makulec
378	Aphelenchoides_1	April_2010	3	Decomposer	Aphelenchoides_1	Nematoda	Secernentea	Aphelenchida	Aphelenchoididae	Aphelenchoides	1	0.746035	0.0014251	1.4251e-09	7.12548e-09	3.98249e-05	1.4206e-05	8.75	3.26497e-05	Aphelenchoides_1	5	22910.5	0.000254469	Baermann_extraction	Krassimira Ilieva-Makulec
379	Aphelenchoides_3	April_2010	3	Decomposer	Aphelenchoides_3	Nematoda	Secernentea	Aphelenchida	Aphelenchoididae	Aphelenchoides	3	0.746035	0.00189473	1.89473e-09	9.47365e-09	4.88901e-05	1.74397e-05	8.75	0.000130227	Aphelenchoides_3	17	68731.4	0.000254469	Baermann_extraction	Krassimira Ilieva-Makulec
380	Aphelenchoides_3	April_2010	3	Decomposer	Aphelenchoides_3	Nematoda	Secernentea	Aphelenchida	Aphelenchoididae	Aphelenchoides	3	0.746035	0.00728742	7.28742e-09	3.64371e-08	0.000128955	4.59999e-05	8.75	0.000500874	Aphelenchoides_3	17	68731.4	0.000254469	Baermann_extraction	Krassimira Ilieva-Makulec
381	Aphelenchoides_3	April_2010	3	Decomposer	Aphelenchoides_3	Nematoda	Secernentea	Aphelenchida	Aphelenchoididae	Aphelenchoides	3	0.746035	0.00840078	8.40078e-09	4.20039e-08	0.000142855	5.09582e-05	8.75	0.000577397	Aphelenchoides_3	17	68731.4	0.000254469	Baermann_extraction	Krassimira Ilieva-Makulec
382	Cephalobus_1	April_2010	3	Decomposer	Cephalobus_1	Nematoda	Secernentea	Rhabditida	Cephalobidae	Cephalobus	1	0.79398	0.0220242	2.20242e-08	1.10121e-07	0.00028594	0.000101998	8.75	0.00100917	Cephalobus_1	11	45820.9	0.000254469	Baermann_extraction	Krassimira Ilieva-Makulec
383	Cephalobus_1	April_2010	3	Decomposer	Cephalobus_1	Nematoda	Secernentea	Rhabditida	Cephalobidae	Cephalobus	1	0.79398	0.031093	3.1093e-08	1.55465e-07	0.000366525	0.000130744	8.75	0.00142471	Cephalobus_1	11	45820.9	0.000254469	Baermann_extraction	Krassimira Ilieva-Makulec
384	Cervidellus_1	April_2010	3	Decomposer	Cervidellus_1	Nematoda	Secernentea	Rhabditida	Cephalobidae	Cervidellus	1	0.795213	0.00182186	1.82186e-09	9.10928e-09	4.75288e-05	1.69541e-05	8.75	4.17396e-05	Cervidellus_1	5	22910.5	0.000254469	Baermann_extraction	Krassimira Ilieva-Makulec
385	Cognettia_sphagnetorum	April_2010	3	Decomposer	Cognettia_sphagnetorum	Annelida	Oligochaeta	Tubificida	Enchytraeidae	Cognettia	sphagnetorum	0.866733	4.05566	4.05566e-06	2.70512e-05	0.0292351	0.0200221	8.75	0.0154124	Cognettia_sphagnetorum	3	3800.23	0.000962113	O'Connor_extraction	Ewa Nowak
386	Cognettia_sphagnetorum	April_2010	3	Decomposer	Cognettia_sphagnetorum	Annelida	Oligochaeta	Tubificida	Enchytraeidae	Cognettia	sphagnetorum	0.866733	11.7463	1.17463e-05	7.83479e-05	0.0596125	0.0408266	8.75	0.0446386	Cognettia_sphagnetorum	3	3800.23	0.000962113	O'Connor_extraction	Ewa Nowak
387	Cognettia_sphagnetorum	April_2010	3	Decomposer	Cognettia_sphagnetorum	Annelida	Oligochaeta	Tubificida	Enchytraeidae	Cognettia	sphagnetorum	0.866733	16.5417	1.65417e-05	0.000110333	0.0749813	0.0513522	8.75	0.0628623	Cognettia_sphagnetorum	3	3800.23	0.000962113	O'Connor_extraction	Ewa Nowak
388	Dendrobaena_octaedra	April_2010	3	Decomposer	Dendrobaena_octaedra	Annelida	Oligochaeta	Opisthopora	Lumbricidae	Dendrobaena	octaedra	0.921491	6800	0.0068	0.0374	11.5421	5.67192	8.75	0.226667	Dendrobaena_octaedra	3	33.3333	0.09	Lab Hand-sorting	Alexia Hoste-Danyłow
389	Ditylenchus_1	April_2010	3	Decomposer	Ditylenchus_1	Nematoda	Secernentea	Tylenchida	Anguinidae	Ditylenchus	1	0.783094	0.00748985	7.48985e-09	3.74493e-08	0.000131525	4.69164e-05	8.75	0.000514788	Ditylenchus_1	17	68731.4	0.000254469	Baermann_extraction	Krassimira Ilieva-Makulec
390	Ditylenchus_1	April_2010	3	Decomposer	Ditylenchus_1	Nematoda	Secernentea	Tylenchida	Anguinidae	Ditylenchus	1	0.783094	0.00182186	1.82186e-09	9.10928e-09	4.75288e-05	1.69541e-05	8.75	0.000125219	Ditylenchus_1	17	68731.4	0.000254469	Baermann_extraction	Krassimira Ilieva-Makulec
391	Ditylenchus_1	April_2010	3	Decomposer	Ditylenchus_1	Nematoda	Secernentea	Tylenchida	Anguinidae	Ditylenchus	1	0.783094	0.00200404	2.00404e-09	1.00202e-08	5.09049e-05	1.81584e-05	8.75	0.00013774	Ditylenchus_1	17	68731.4	0.000254469	Baermann_extraction	Krassimira Ilieva-Makulec
392	Enchytraeus_sp.2	April_2010	3	Decomposer	Enchytraeus_sp.2	Annelida	Oligochaeta	Tubificida	Enchytraeidae	Enchytraeus	sp.2	0.869261	4.41537	4.41537e-06	2.94505e-05	0.0309479	0.0211952	8.75	0.0167794	Enchytraeus_sp.2	3	3800.23	0.000962113	O'Connor_extraction	Ewa Nowak
393	Enchytraeus_sp.2	April_2010	3	Decomposer	Enchytraeus_sp.2	Annelida	Oligochaeta	Tubificida	Enchytraeidae	Enchytraeus	sp.2	0.869261	2.26038	2.26038e-06	1.50768e-05	0.0197608	0.0135335	8.75	0.00858996	Enchytraeus_sp.2	3	3800.23	0.000962113	O'Connor_extraction	Ewa Nowak
394	Enchytraeus_sp.2	April_2010	3	Decomposer	Enchytraeus_sp.2	Annelida	Oligochaeta	Tubificida	Enchytraeidae	Enchytraeus	sp.2	0.869261	2.80185	2.80185e-06	1.86883e-05	0.0228187	0.0156278	8.75	0.0106477	Enchytraeus_sp.2	3	3800.23	0.000962113	O'Connor_extraction	Ewa Nowak
395	Enchytronia_sp.	April_2010	3	Decomposer	Enchytronia_sp.	Annelida	Oligochaeta	Tubificida	Enchytraeidae	Enchytronia	sp.	0.866438	1.88644	1.88644e-06	1.25826e-05	0.0175059	0.0119892	8.75	0.0143378	Enchytronia_sp.	7	7600.46	0.000962113	O'Connor_extraction	Ewa Nowak
396	Enchytronia_sp.	April_2010	3	Decomposer	Enchytronia_sp.	Annelida	Oligochaeta	Tubificida	Enchytraeidae	Enchytronia	sp.	0.866438	1.34522	1.34522e-06	8.97262e-06	0.0139571	0.00955875	8.75	0.0102243	Enchytronia_sp.	7	7600.46	0.000962113	O'Connor_extraction	Ewa Nowak
397	Enchytronia_sp.	April_2010	3	Decomposer	Enchytronia_sp.	Annelida	Oligochaeta	Tubificida	Enchytraeidae	Enchytronia	sp.	0.866438	0.889332	8.89332e-07	5.93185e-06	0.0105773	0.00724407	8.75	0.00675933	Enchytronia_sp.	7	7600.46	0.000962113	O'Connor_extraction	Ewa Nowak
398	Enchytronia_sp.	April_2010	3	Decomposer	Enchytronia_sp.	Annelida	Oligochaeta	Tubificida	Enchytraeidae	Enchytronia	sp.	0.866438	1.34522	1.34522e-06	8.97262e-06	0.0139571	0.00955875	8.75	0.0102243	Enchytronia_sp.	7	7600.46	0.000962113	O'Connor_extraction	Ewa Nowak
399	Enchytronia_sp.	April_2010	3	Decomposer	Enchytronia_sp.	Annelida	Oligochaeta	Tubificida	Enchytraeidae	Enchytronia	sp.	0.866438	2.29353	2.29353e-06	1.52979e-05	0.0199545	0.0136662	8.75	0.0174319	Enchytronia_sp.	7	7600.46	0.000962113	O'Connor_extraction	Ewa Nowak
400	Enchytronia_sp.	April_2010	3	Decomposer	Enchytronia_sp.	Annelida	Oligochaeta	Tubificida	Enchytraeidae	Enchytronia	sp.	0.866438	2.29353	2.29353e-06	1.52979e-05	0.0199545	0.0136662	8.75	0.0174319	Enchytronia_sp.	7	7600.46	0.000962113	O'Connor_extraction	Ewa Nowak
401	Hemifridericia_parva	April_2010	3	Decomposer	Hemifridericia_parva	Annelida	Oligochaeta	Tubificida	Enchytraeidae	Hemifridericia	parva	0.867756	4.86501	4.86501e-06	3.24496e-05	0.0330255	0.0226181	8.75	0.043139	Hemifridericia_parva	8	8867.2	0.000962113	O'Connor_extraction	Ewa Nowak
402	Hemifridericia_parva	April_2010	3	Decomposer	Hemifridericia_parva	Annelida	Oligochaeta	Tubificida	Enchytraeidae	Hemifridericia	parva	0.867756	4.86501	4.86501e-06	3.24496e-05	0.0330255	0.0226181	8.75	0.043139	Hemifridericia_parva	8	8867.2	0.000962113	O'Connor_extraction	Ewa Nowak
403	Hemifridericia_parva	April_2010	3	Decomposer	Hemifridericia_parva	Annelida	Oligochaeta	Tubificida	Enchytraeidae	Hemifridericia	parva	0.867756	4.86501	4.86501e-06	3.24496e-05	0.0330255	0.0226181	8.75	0.043139	Hemifridericia_parva	8	8867.2	0.000962113	O'Connor_extraction	Ewa Nowak
404	Hemifridericia_parva	April_2010	3	Decomposer	Hemifridericia_parva	Annelida	Oligochaeta	Tubificida	Enchytraeidae	Hemifridericia	parva	0.867756	4.86501	4.86501e-06	3.24496e-05	0.0330255	0.0226181	8.75	0.043139	Hemifridericia_parva	8	8867.2	0.000962113	O'Connor_extraction	Ewa Nowak
405	Hemifridericia_parva	April_2010	3	Decomposer	Hemifridericia_parva	Annelida	Oligochaeta	Tubificida	Enchytraeidae	Hemifridericia	parva	0.867756	4.86501	4.86501e-06	3.24496e-05	0.0330255	0.0226181	8.75	0.043139	Hemifridericia_parva	8	8867.2	0.000962113	O'Connor_extraction	Ewa Nowak
406	Hemifridericia_parva	April_2010	3	Decomposer	Hemifridericia_parva	Annelida	Oligochaeta	Tubificida	Enchytraeidae	Hemifridericia	parva	0.867756	4.86501	4.86501e-06	3.24496e-05	0.0330255	0.0226181	8.75	0.043139	Hemifridericia_parva	8	8867.2	0.000962113	O'Connor_extraction	Ewa Nowak
407	Hemifridericia_parva	April_2010	3	Decomposer	Hemifridericia_parva	Annelida	Oligochaeta	Tubificida	Enchytraeidae	Hemifridericia	parva	0.867756	5.17004	5.17004e-06	3.44842e-05	0.0343989	0.0235587	8.75	0.0458438	Hemifridericia_parva	8	8867.2	0.000962113	O'Connor_extraction	Ewa Nowak
408	Henlea_heleotropha	April_2010	3	Decomposer	Henlea_heleotropha	Annelida	Oligochaeta	Tubificida	Enchytraeidae	Henlea	heleotropha	0.86535	35.7614	3.57614e-05	0.000238529	0.125687	0.086079	8.75	1.67612	Henlea_heleotropha	45	46869.5	0.000962113	O'Connor_extraction	Ewa Nowak
409	Henlea_heleotropha	April_2010	3	Decomposer	Henlea_heleotropha	Annelida	Oligochaeta	Tubificida	Enchytraeidae	Henlea	heleotropha	0.86535	30.1024	3.01024e-05	0.000200783	0.111987	0.0766959	8.75	1.41088	Henlea_heleotropha	45	46869.5	0.000962113	O'Connor_extraction	Ewa Nowak
410	Henlea_heleotropha	April_2010	3	Decomposer	Henlea_heleotropha	Annelida	Oligochaeta	Tubificida	Enchytraeidae	Henlea	heleotropha	0.86535	16.0247	1.60247e-05	0.000106885	0.0734028	0.0502711	8.75	0.75107	Henlea_heleotropha	45	46869.5	0.000962113	O'Connor_extraction	Ewa Nowak
411	Henlea_heleotropha	April_2010	3	Decomposer	Henlea_heleotropha	Annelida	Oligochaeta	Tubificida	Enchytraeidae	Henlea	heleotropha	0.86535	16.0247	1.60247e-05	0.000106885	0.0734028	0.0502711	8.75	0.75107	Henlea_heleotropha	45	46869.5	0.000962113	O'Connor_extraction	Ewa Nowak
412	Henlea_heleotropha	April_2010	3	Decomposer	Henlea_heleotropha	Annelida	Oligochaeta	Tubificida	Enchytraeidae	Henlea	heleotropha	0.86535	12.302	1.2302e-05	8.20545e-05	0.0614877	0.0421109	8.75	0.576589	Henlea_heleotropha	45	46869.5	0.000962113	O'Connor_extraction	Ewa Nowak
413	Henlea_heleotropha	April_2010	3	Decomposer	Henlea_heleotropha	Annelida	Oligochaeta	Tubificida	Enchytraeidae	Henlea	heleotropha	0.86535	12.302	1.2302e-05	8.20545e-05	0.0614877	0.0421109	8.75	0.576589	Henlea_heleotropha	45	46869.5	0.000962113	O'Connor_extraction	Ewa Nowak
414	Henlea_heleotropha	April_2010	3	Decomposer	Henlea_heleotropha	Annelida	Oligochaeta	Tubificida	Enchytraeidae	Henlea	heleotropha	0.86535	12.302	1.2302e-05	8.20545e-05	0.0614877	0.0421109	8.75	0.576589	Henlea_heleotropha	45	46869.5	0.000962113	O'Connor_extraction	Ewa Nowak
415	Henlea_heleotropha	April_2010	3	Decomposer	Henlea_heleotropha	Annelida	Oligochaeta	Tubificida	Enchytraeidae	Henlea	heleotropha	0.86535	30.1024	3.01024e-05	0.000200783	0.111987	0.0766959	8.75	1.41088	Henlea_heleotropha	45	46869.5	0.000962113	O'Connor_extraction	Ewa Nowak
416	Henlea_heleotropha	April_2010	3	Decomposer	Henlea_heleotropha	Annelida	Oligochaeta	Tubificida	Enchytraeidae	Henlea	heleotropha	0.86535	20.233	2.0233e-05	0.000134954	0.0858153	0.058772	8.75	0.948311	Henlea_heleotropha	45	46869.5	0.000962113	O'Connor_extraction	Ewa Nowak
417	Henlea_heleotropha	April_2010	3	Decomposer	Henlea_heleotropha	Annelida	Oligochaeta	Tubificida	Enchytraeidae	Henlea	heleotropha	0.86535	35.7614	3.57614e-05	0.000238529	0.125687	0.086079	8.75	1.67612	Henlea_heleotropha	45	46869.5	0.000962113	O'Connor_extraction	Ewa Nowak
418	Henlea_heleotropha	April_2010	3	Decomposer	Henlea_heleotropha	Annelida	Oligochaeta	Tubificida	Enchytraeidae	Henlea	heleotropha	0.86535	41.9022	4.19022e-05	0.000279488	0.139766	0.0957212	8.75	1.96394	Henlea_heleotropha	45	46869.5	0.000962113	O'Connor_extraction	Ewa Nowak
419	Henlea_heleotropha	April_2010	3	Decomposer	Henlea_heleotropha	Annelida	Oligochaeta	Tubificida	Enchytraeidae	Henlea	heleotropha	0.86535	24.9259	2.49259e-05	0.000166256	0.0986871	0.0675875	8.75	1.16826	Henlea_heleotropha	45	46869.5	0.000962113	O'Connor_extraction	Ewa Nowak
420	Henlea_heleotropha	April_2010	3	Decomposer	Henlea_heleotropha	Annelida	Oligochaeta	Tubificida	Enchytraeidae	Henlea	heleotropha	0.86535	24.9259	2.49259e-05	0.000166256	0.0986871	0.0675875	8.75	1.16826	Henlea_heleotropha	45	46869.5	0.000962113	O'Connor_extraction	Ewa Nowak
421	Henlea_heleotropha	April_2010	3	Decomposer	Henlea_heleotropha	Annelida	Oligochaeta	Tubificida	Enchytraeidae	Henlea	heleotropha	0.86535	20.233	2.0233e-05	0.000134954	0.0858153	0.058772	8.75	0.948311	Henlea_heleotropha	45	46869.5	0.000962113	O'Connor_extraction	Ewa Nowak
422	Henlea_heleotropha	April_2010	3	Decomposer	Henlea_heleotropha	Annelida	Oligochaeta	Tubificida	Enchytraeidae	Henlea	heleotropha	0.86535	35.7614	3.57614e-05	0.000238529	0.125687	0.086079	8.75	1.67612	Henlea_heleotropha	45	46869.5	0.000962113	O'Connor_extraction	Ewa Nowak
423	Henlea_heleotropha	April_2010	3	Decomposer	Henlea_heleotropha	Annelida	Oligochaeta	Tubificida	Enchytraeidae	Henlea	heleotropha	0.86535	9.06641	9.06641e-06	6.0473e-05	0.050117	0.0343235	8.75	0.424938	Henlea_heleotropha	45	46869.5	0.000962113	O'Connor_extraction	Ewa Nowak
424	Henlea_heleotropha	April_2010	3	Decomposer	Henlea_heleotropha	Annelida	Oligochaeta	Tubificida	Enchytraeidae	Henlea	heleotropha	0.86535	12.302	1.2302e-05	8.20545e-05	0.0614877	0.0421109	8.75	0.576589	Henlea_heleotropha	45	46869.5	0.000962113	O'Connor_extraction	Ewa Nowak
425	Henlea_heleotropha	April_2010	3	Decomposer	Henlea_heleotropha	Annelida	Oligochaeta	Tubificida	Enchytraeidae	Henlea	heleotropha	0.86535	6.31935	6.31935e-06	4.21501e-05	0.0393509	0.0269501	8.75	0.296185	Henlea_heleotropha	45	46869.5	0.000962113	O'Connor_extraction	Ewa Nowak
426	Henlea_heleotropha	April_2010	3	Decomposer	Henlea_heleotropha	Annelida	Oligochaeta	Tubificida	Enchytraeidae	Henlea	heleotropha	0.86535	6.31935	6.31935e-06	4.21501e-05	0.0393509	0.0269501	8.75	0.296185	Henlea_heleotropha	45	46869.5	0.000962113	O'Connor_extraction	Ewa Nowak
427	Henlea_heleotropha	April_2010	3	Decomposer	Henlea_heleotropha	Annelida	Oligochaeta	Tubificida	Enchytraeidae	Henlea	heleotropha	0.86535	9.06641	9.06641e-06	6.0473e-05	0.050117	0.0343235	8.75	0.424938	Henlea_heleotropha	45	46869.5	0.000962113	O'Connor_extraction	Ewa Nowak
428	Henlea_heleotropha	April_2010	3	Decomposer	Henlea_heleotropha	Annelida	Oligochaeta	Tubificida	Enchytraeidae	Henlea	heleotropha	0.86535	9.06641	9.06641e-06	6.0473e-05	0.050117	0.0343235	8.75	0.424938	Henlea_heleotropha	45	46869.5	0.000962113	O'Connor_extraction	Ewa Nowak
429	Henlea_heleotropha	April_2010	3	Decomposer	Henlea_heleotropha	Annelida	Oligochaeta	Tubificida	Enchytraeidae	Henlea	heleotropha	0.86535	35.7614	3.57614e-05	0.000238529	0.125687	0.086079	8.75	1.67612	Henlea_heleotropha	45	46869.5	0.000962113	O'Connor_extraction	Ewa Nowak
430	Henlea_heleotropha	April_2010	3	Decomposer	Henlea_heleotropha	Annelida	Oligochaeta	Tubificida	Enchytraeidae	Henlea	heleotropha	0.86535	24.9259	2.49259e-05	0.000166256	0.0986871	0.0675875	8.75	1.16826	Henlea_heleotropha	45	46869.5	0.000962113	O'Connor_extraction	Ewa Nowak
431	Henlea_heleotropha	April_2010	3	Decomposer	Henlea_heleotropha	Annelida	Oligochaeta	Tubificida	Enchytraeidae	Henlea	heleotropha	0.86535	30.1024	3.01024e-05	0.000200783	0.111987	0.0766959	8.75	1.41088	Henlea_heleotropha	45	46869.5	0.000962113	O'Connor_extraction	Ewa Nowak
432	Henlea_heleotropha	April_2010	3	Decomposer	Henlea_heleotropha	Annelida	Oligochaeta	Tubificida	Enchytraeidae	Henlea	heleotropha	0.86535	16.0247	1.60247e-05	0.000106885	0.0734028	0.0502711	8.75	0.75107	Henlea_heleotropha	45	46869.5	0.000962113	O'Connor_extraction	Ewa Nowak
433	Henlea_heleotropha	April_2010	3	Decomposer	Henlea_heleotropha	Annelida	Oligochaeta	Tubificida	Enchytraeidae	Henlea	heleotropha	0.86535	16.0247	1.60247e-05	0.000106885	0.0734028	0.0502711	8.75	0.75107	Henlea_heleotropha	45	46869.5	0.000962113	O'Connor_extraction	Ewa Nowak
434	Henlea_heleotropha	April_2010	3	Decomposer	Henlea_heleotropha	Annelida	Oligochaeta	Tubificida	Enchytraeidae	Henlea	heleotropha	0.86535	9.06641	9.06641e-06	6.0473e-05	0.050117	0.0343235	8.75	0.424938	Henlea_heleotropha	45	46869.5	0.000962113	O'Connor_extraction	Ewa Nowak
435	Henlea_heleotropha	April_2010	3	Decomposer	Henlea_heleotropha	Annelida	Oligochaeta	Tubificida	Enchytraeidae	Henlea	heleotropha	0.86535	9.06641	9.06641e-06	6.0473e-05	0.050117	0.0343235	8.75	0.424938	Henlea_heleotropha	45	46869.5	0.000962113	O'Connor_extraction	Ewa Nowak
436	Henlea_heleotropha	April_2010	3	Decomposer	Henlea_heleotropha	Annelida	Oligochaeta	Tubificida	Enchytraeidae	Henlea	heleotropha	0.86535	24.9259	2.49259e-05	0.000166256	0.0986871	0.0675875	8.75	1.16826	Henlea_heleotropha	45	46869.5	0.000962113	O'Connor_extraction	Ewa Nowak
437	Henlea_heleotropha	April_2010	3	Decomposer	Henlea_heleotropha	Annelida	Oligochaeta	Tubificida	Enchytraeidae	Henlea	heleotropha	0.86535	20.233	2.0233e-05	0.000134954	0.0858153	0.058772	8.75	0.948311	Henlea_heleotropha	45	46869.5	0.000962113	O'Connor_extraction	Ewa Nowak
438	Henlea_heleotropha	April_2010	3	Decomposer	Henlea_heleotropha	Annelida	Oligochaeta	Tubificida	Enchytraeidae	Henlea	heleotropha	0.86535	24.9259	2.49259e-05	0.000166256	0.0986871	0.0675875	8.75	1.16826	Henlea_heleotropha	45	46869.5	0.000962113	O'Connor_extraction	Ewa Nowak
439	Henlea_heleotropha	April_2010	3	Decomposer	Henlea_heleotropha	Annelida	Oligochaeta	Tubificida	Enchytraeidae	Henlea	heleotropha	0.86535	16.0247	1.60247e-05	0.000106885	0.0734028	0.0502711	8.75	0.75107	Henlea_heleotropha	45	46869.5	0.000962113	O'Connor_extraction	Ewa Nowak
440	Henlea_heleotropha	April_2010	3	Decomposer	Henlea_heleotropha	Annelida	Oligochaeta	Tubificida	Enchytraeidae	Henlea	heleotropha	0.86535	6.31935	6.31935e-06	4.21501e-05	0.0393509	0.0269501	8.75	0.296185	Henlea_heleotropha	45	46869.5	0.000962113	O'Connor_extraction	Ewa Nowak
441	Henlea_heleotropha	April_2010	3	Decomposer	Henlea_heleotropha	Annelida	Oligochaeta	Tubificida	Enchytraeidae	Henlea	heleotropha	0.86535	35.7614	3.57614e-05	0.000238529	0.125687	0.086079	8.75	1.67612	Henlea_heleotropha	45	46869.5	0.000962113	O'Connor_extraction	Ewa Nowak
442	Henlea_heleotropha	April_2010	3	Decomposer	Henlea_heleotropha	Annelida	Oligochaeta	Tubificida	Enchytraeidae	Henlea	heleotropha	0.86535	20.233	2.0233e-05	0.000134954	0.0858153	0.058772	8.75	0.948311	Henlea_heleotropha	45	46869.5	0.000962113	O'Connor_extraction	Ewa Nowak
443	Henlea_heleotropha	April_2010	3	Decomposer	Henlea_heleotropha	Annelida	Oligochaeta	Tubificida	Enchytraeidae	Henlea	heleotropha	0.86535	16.0247	1.60247e-05	0.000106885	0.0734028	0.0502711	8.75	0.75107	Henlea_heleotropha	45	46869.5	0.000962113	O'Connor_extraction	Ewa Nowak
444	Henlea_heleotropha	April_2010	3	Decomposer	Henlea_heleotropha	Annelida	Oligochaeta	Tubificida	Enchytraeidae	Henlea	heleotropha	0.86535	24.9259	2.49259e-05	0.000166256	0.0986871	0.0675875	8.75	1.16826	Henlea_heleotropha	45	46869.5	0.000962113	O'Connor_extraction	Ewa Nowak
445	Isotomiella_minor	April_2010	3	Decomposer	Isotomiella_minor	Arthropoda	Entognatha	Collembola	Isotomidae	Isotomiella	minor	0.895995	1.26947	1.26947e-06	4.5447e-06	0.00179109	0.00164243	8.75	0.0134345	Isotomiella_minor	10	10582.8	0.000962113	Mac Fadyen_extraction	Izabella Olejniczak
446	Isotomiella_minor	April_2010	3	Decomposer	Isotomiella_minor	Arthropoda	Entognatha	Collembola	Isotomidae	Isotomiella	minor	0.895995	0.494392	4.94392e-07	1.76992e-06	0.000820367	0.00075228	8.75	0.00523204	Isotomiella_minor	10	10582.8	0.000962113	Mac Fadyen_extraction	Izabella Olejniczak
447	Isotomiella_minor	April_2010	3	Decomposer	Isotomiella_minor	Arthropoda	Entognatha	Collembola	Isotomidae	Isotomiella	minor	0.895995	3.21664	3.21664e-06	1.15156e-05	0.00386764	0.00354664	8.75	0.034041	Isotomiella_minor	10	10582.8	0.000962113	Mac Fadyen_extraction	Izabella Olejniczak
448	Isotomiella_minor	April_2010	3	Decomposer	Isotomiella_minor	Arthropoda	Entognatha	Collembola	Isotomidae	Isotomiella	minor	0.895995	0.908711	9.08711e-07	3.25318e-06	0.00135798	0.00124527	8.75	0.00961668	Isotomiella_minor	10	10582.8	0.000962113	Mac Fadyen_extraction	Izabella Olejniczak
449	Isotomiella_minor	April_2010	3	Decomposer	Isotomiella_minor	Arthropoda	Entognatha	Collembola	Isotomidae	Isotomiella	minor	0.895995	0.19183	1.9183e-07	6.8675e-07	0.000374603	0.000343513	8.75	0.00203009	Isotomiella_minor	10	10582.8	0.000962113	Mac Fadyen_extraction	Izabella Olejniczak
450	Isotomiella_minor	April_2010	3	Decomposer	Isotomiella_minor	Arthropoda	Entognatha	Collembola	Isotomidae	Isotomiella	minor	0.895995	0.873376	8.73376e-07	3.12669e-06	0.00131411	0.00120505	8.75	0.00924274	Isotomiella_minor	10	10582.8	0.000962113	Mac Fadyen_extraction	Izabella Olejniczak
451	Isotomiella_minor	April_2010	3	Decomposer	Isotomiella_minor	Arthropoda	Entognatha	Collembola	Isotomidae	Isotomiella	minor	0.895995	0.302843	3.02843e-07	1.08418e-06	0.000546721	0.000501346	8.75	0.00320492	Isotomiella_minor	10	10582.8	0.000962113	Mac Fadyen_extraction	Izabella Olejniczak
452	Isotomiella_minor	April_2010	3	Decomposer	Isotomiella_minor	Arthropoda	Entognatha	Collembola	Isotomidae	Isotomiella	minor	0.895995	0.798101	7.98101e-07	2.8572e-06	0.00121961	0.00111839	8.75	0.00844612	Isotomiella_minor	10	10582.8	0.000962113	Mac Fadyen_extraction	Izabella Olejniczak
453	Lepidocyrtus_cyaneus	April_2010	3	Decomposer	Lepidocyrtus_cyaneus	Arthropoda	Entognatha	Collembola	Entomobryidae	Lepidocyrtus	cyaneus	0.901908	15.9053	1.59053e-05	5.12151e-05	0.0379604	0.0129564	8.75	0.0210403	Lepidocyrtus_cyaneus	1	1322.85	0.000962113	Mac Fadyen_extraction	Izabella Olejniczak
454	Leptoiulus_proximus	April_2010	3	Decomposer	Leptoiulus_proximus	Arthropoda	Diplopoda	Julida	Julidae	Leptoiulus	proximus	0.933277	4500	0.0045	0.0099	1.90269	0.678712	8.75	0.1	Leptoiulus_proximus	2	22.2222	0.09	Lab Hand-sorting	Jolanta Wytwer
455	Leptoiulus_proximus	April_2010	3	Decomposer	Leptoiulus_proximus	Arthropoda	Diplopoda	Julida	Julidae	Leptoiulus	proximus	0.933277	40000	0.04	0.088	8.59158	3.06472	8.75	0.888889	Leptoiulus_proximus	2	22.2222	0.09	Lab Hand-sorting	Jolanta Wytwer
456	Leptoiulus_proximus	April_2010	3	Decomposer	Leptoiulus_proximus	Arthropoda	Diplopoda	Julida	Julidae	Leptoiulus	proximus	0.933277	3900	0.0039	0.00858	1.7238	0.614899	8.75	0.0866667	Leptoiulus_proximus	2	22.2222	0.09	Lab Hand-sorting	Jolanta Wytwer
457	Lumbricus_rubellus	April_2010	3	Decomposer	Lumbricus_rubellus	Annelida	Oligochaeta	Opisthopora	Lumbricidae	Lumbricus	rubellus	0.922775	46100	0.0461	0.25355	29.3695	14.4325	8.75	1.02444	Lumbricus_rubellus	2	22.2222	0.09	Lab Hand-sorting	Alexia Hoste-Danyłow
458	Marionina_argentea_________	April_2010	3	Decomposer	Marionina_argentea_________	Annelida	Oligochaeta	Tubificida	Enchytraeidae	Marionina	argentea	0.868326	2.29353	2.29353e-06	1.52979e-05	0.0199545	0.0136662	8.75	0.00290531	Marionina_argentea_________	1	1266.74	0.000962113	O'Connor_extraction	Ewa Nowak
459	Marionina_sp.2_________	April_2010	3	Decomposer	Marionina_sp.2_________	Annelida	Oligochaeta	Tubificida	Enchytraeidae	Marionina	sp.2	0.868326	1.34522	1.34522e-06	8.97262e-06	0.0139571	0.00955875	8.75	0.00852024	Marionina_sp.2_________	6	6333.72	0.000962113	O'Connor_extraction	Ewa Nowak
460	Marionina_sp.2_________	April_2010	3	Decomposer	Marionina_sp.2_________	Annelida	Oligochaeta	Tubificida	Enchytraeidae	Marionina	sp.2	0.868326	2.29353	2.29353e-06	1.52979e-05	0.0199545	0.0136662	8.75	0.0145266	Marionina_sp.2_________	6	6333.72	0.000962113	O'Connor_extraction	Ewa Nowak
461	Marionina_sp.2_________	April_2010	3	Decomposer	Marionina_sp.2_________	Annelida	Oligochaeta	Tubificida	Enchytraeidae	Marionina	sp.2	0.868326	1.34522	1.34522e-06	8.97262e-06	0.0139571	0.00955875	8.75	0.00852024	Marionina_sp.2_________	6	6333.72	0.000962113	O'Connor_extraction	Ewa Nowak
462	Marionina_sp.2_________	April_2010	3	Decomposer	Marionina_sp.2_________	Annelida	Oligochaeta	Tubificida	Enchytraeidae	Marionina	sp.2	0.868326	2.29353	2.29353e-06	1.52979e-05	0.0199545	0.0136662	8.75	0.0145266	Marionina_sp.2_________	6	6333.72	0.000962113	O'Connor_extraction	Ewa Nowak
463	Marionina_sp.2_________	April_2010	3	Decomposer	Marionina_sp.2_________	Annelida	Oligochaeta	Tubificida	Enchytraeidae	Marionina	sp.2	0.868326	2.29353	2.29353e-06	1.52979e-05	0.0199545	0.0136662	8.75	0.0145266	Marionina_sp.2_________	6	6333.72	0.000962113	O'Connor_extraction	Ewa Nowak
464	Metateratocephalus_1	April_2010	3	Decomposer	Metateratocephalus_1	Nematoda	Adenophorea	Plectida	Metateratocephalidae	Metateratocephalus	1	0.870456	0.00297975	2.97975e-09	1.48987e-08	6.77323e-05	2.41609e-05	8.75	6.82674e-05	Metateratocephalus_1	5	22910.5	0.000254469	Baermann_extraction	Krassimira Ilieva-Makulec
465	Microlaimus_1	April_2010	3	Decomposer	Microlaimus_1	Nematoda	Adenophorea	Desmodorida	Microlaimidae	Microlaimus	1	0.881367	0.00728742	7.28742e-09	3.64371e-08	0.000128955	4.59999e-05	8.75	0.000166958	Microlaimus_1	5	22910.5	0.000254469	Baermann_extraction	Krassimira Ilieva-Makulec
466	Monhystera_2	April_2010	3	Decomposer	Monhystera_2	Nematoda	Adenophorea	Monhysterida	Monhysteridae	Monhystera	2	0.875102	0.0128259	1.28259e-08	6.41293e-08	0.000193735	6.91077e-05	8.75	0.00235078	Monhystera_2	46	183284	0.000254469	Baermann_extraction	Krassimira Ilieva-Makulec
467	Monhystera_2	April_2010	3	Decomposer	Monhystera_2	Nematoda	Adenophorea	Monhysterida	Monhysteridae	Monhystera	2	0.875102	0.00505261	5.05261e-09	2.52631e-08	9.90645e-05	3.53375e-05	8.75	0.000926061	Monhystera_2	46	183284	0.000254469	Baermann_extraction	Krassimira Ilieva-Makulec
468	Monhystera_2	April_2010	3	Decomposer	Monhystera_2	Nematoda	Adenophorea	Monhysterida	Monhysteridae	Monhystera	2	0.875102	0.00182186	1.82186e-09	9.10928e-09	4.75288e-05	1.69541e-05	8.75	0.000333917	Monhystera_2	46	183284	0.000254469	Baermann_extraction	Krassimira Ilieva-Makulec
469	Monhystera_2	April_2010	3	Decomposer	Monhystera_2	Nematoda	Adenophorea	Monhysterida	Monhysteridae	Monhystera	2	0.875102	0.00174898	1.74898e-09	8.74491e-09	4.61521e-05	1.6463e-05	8.75	0.000320559	Monhystera_2	46	183284	0.000254469	Baermann_extraction	Krassimira Ilieva-Makulec
470	Monhystera_2	April_2010	3	Decomposer	Monhystera_2	Nematoda	Adenophorea	Monhysterida	Monhysteridae	Monhystera	2	0.875102	0.0045344	4.5344e-09	2.2672e-08	9.1639e-05	3.26887e-05	8.75	0.000831081	Monhystera_2	46	183284	0.000254469	Baermann_extraction	Krassimira Ilieva-Makulec
471	Monhystera_2	April_2010	3	Decomposer	Monhystera_2	Nematoda	Adenophorea	Monhysterida	Monhysteridae	Monhystera	2	0.875102	0.000874491	8.74491e-10	4.37245e-09	2.80188e-05	9.99465e-06	8.75	0.00016028	Monhystera_2	46	183284	0.000254469	Baermann_extraction	Krassimira Ilieva-Makulec
472	Monhystera_2	April_2010	3	Decomposer	Monhystera_2	Nematoda	Adenophorea	Monhysterida	Monhysteridae	Monhystera	2	0.875102	0.0025506	2.5506e-09	1.2753e-08	6.05576e-05	2.16016e-05	8.75	0.000467483	Monhystera_2	46	183284	0.000254469	Baermann_extraction	Krassimira Ilieva-Makulec
473	Monhystera_2	April_2010	3	Decomposer	Monhystera_2	Nematoda	Adenophorea	Monhysterida	Monhysteridae	Monhystera	2	0.875102	0.00182186	1.82186e-09	9.10928e-09	4.75288e-05	1.69541e-05	8.75	0.000333917	Monhystera_2	46	183284	0.000254469	Baermann_extraction	Krassimira Ilieva-Makulec
474	Nesovitrea_petronella	April_2010	3	Decomposer	Nesovitrea_petronella	Mollusca	Gastropoda	Pulmonata	Oxychilidae	Nesovitrea	petronella	0.999317	906	0.000906	0.00604302	0.0107853	0.0096825	8.75	0.0201333	Nesovitrea_petronella	2	22.2222	0.09	Lab Hand-sorting	Anatoly Shileyko
475	Nesovitrea_petronella	April_2010	3	Decomposer	Nesovitrea_petronella	Mollusca	Gastropoda	Pulmonata	Oxychilidae	Nesovitrea	petronella	0.999317	915	0.000915	0.00610305	0.0108548	0.00974491	8.75	0.0203333	Nesovitrea_petronella	2	22.2222	0.09	Lab Hand-sorting	Anatoly Shileyko
476	Paraphelenchus_1	April_2010	3	Decomposer	Paraphelenchus_1	Nematoda	Secernentea	Aphelenchida	Paraphelenchidae	Paraphelenchus	1	0.796858	0.00524695	5.24695e-09	2.62347e-08	0.000101793	3.63109e-05	8.75	0.00024042	Paraphelenchus_1	11	45820.9	0.000254469	Baermann_extraction	Krassimira Ilieva-Makulec
477	Paraphelenchus_1	April_2010	3	Decomposer	Paraphelenchus_1	Nematoda	Secernentea	Aphelenchida	Paraphelenchidae	Paraphelenchus	1	0.796858	0.0868944	8.68944e-08	4.34472e-07	0.000768176	0.000274017	8.75	0.00398158	Paraphelenchus_1	11	45820.9	0.000254469	Baermann_extraction	Krassimira Ilieva-Makulec
478	Parisotoma_notabilis	April_2010	3	Decomposer	Parisotoma_notabilis	Arthropoda	Entognatha	Collembola	Isotomidae	Parisotoma_	notabilis	0.89748	0.701135	7.01135e-07	2.51006e-06	0.00161085	0.00148666	8.75	0.0111299	Parisotoma_notabilis	15	15874.2	0.000962113	Mac Fadyen_extraction	Izabella Olejniczak
479	Parisotoma_notabilis	April_2010	3	Decomposer	Parisotoma_notabilis	Arthropoda	Entognatha	Collembola	Isotomidae	Parisotoma_	notabilis	0.89748	0.885225	8.85225e-07	3.1691e-06	0.00194114	0.00179148	8.75	0.0140522	Parisotoma_notabilis	15	15874.2	0.000962113	Mac Fadyen_extraction	Izabella Olejniczak
480	Parisotoma_notabilis	April_2010	3	Decomposer	Parisotoma_notabilis	Arthropoda	Entognatha	Collembola	Isotomidae	Parisotoma_	notabilis	0.89748	2.72097	2.72097e-06	9.74105e-06	0.00476642	0.00439894	8.75	0.0431931	Parisotoma_notabilis	15	15874.2	0.000962113	Mac Fadyen_extraction	Izabella Olejniczak
481	Parisotoma_notabilis	April_2010	3	Decomposer	Parisotoma_notabilis	Arthropoda	Entognatha	Collembola	Isotomidae	Parisotoma_	notabilis	0.89748	3.16835	3.16835e-06	1.13427e-05	0.0053837	0.00496863	8.75	0.0502949	Parisotoma_notabilis	15	15874.2	0.000962113	Mac Fadyen_extraction	Izabella Olejniczak
482	Parisotoma_notabilis	April_2010	3	Decomposer	Parisotoma_notabilis	Arthropoda	Entognatha	Collembola	Isotomidae	Parisotoma_	notabilis	0.89748	8.14869	8.14869e-06	2.91723e-05	0.0114626	0.0105789	8.75	0.129354	Parisotoma_notabilis	15	15874.2	0.000962113	Mac Fadyen_extraction	Izabella Olejniczak
483	Parisotoma_notabilis	April_2010	3	Decomposer	Parisotoma_notabilis	Arthropoda	Entognatha	Collembola	Isotomidae	Parisotoma_	notabilis	0.89748	0.970649	9.70649e-07	3.47492e-06	0.0020896	0.0019285	8.75	0.0154082	Parisotoma_notabilis	15	15874.2	0.000962113	Mac Fadyen_extraction	Izabella Olejniczak
484	Parisotoma_notabilis	April_2010	3	Decomposer	Parisotoma_notabilis	Arthropoda	Entognatha	Collembola	Isotomidae	Parisotoma_	notabilis	0.89748	4.97973	4.97973e-06	1.78274e-05	0.00772998	0.00713402	8.75	0.079049	Parisotoma_notabilis	15	15874.2	0.000962113	Mac Fadyen_extraction	Izabella Olejniczak
485	Parisotoma_notabilis	April_2010	3	Decomposer	Parisotoma_notabilis	Arthropoda	Entognatha	Collembola	Isotomidae	Parisotoma_	notabilis	0.89748	0.953223	9.53223e-07	3.41254e-06	0.00205954	0.00190075	8.75	0.0151316	Parisotoma_notabilis	15	15874.2	0.000962113	Mac Fadyen_extraction	Izabella Olejniczak
486	Parisotoma_notabilis	April_2010	3	Decomposer	Parisotoma_notabilis	Arthropoda	Entognatha	Collembola	Isotomidae	Parisotoma_	notabilis	0.89748	5.90401	5.90401e-06	2.11363e-05	0.00885791	0.00817498	8.75	0.0937212	Parisotoma_notabilis	15	15874.2	0.000962113	Mac Fadyen_extraction	Izabella Olejniczak
487	Parisotoma_notabilis	April_2010	3	Decomposer	Parisotoma_notabilis	Arthropoda	Entognatha	Collembola	Isotomidae	Parisotoma_	notabilis	0.89748	8.83212	8.83212e-06	3.1619e-05	0.0122255	0.0112829	8.75	0.140202	Parisotoma_notabilis	15	15874.2	0.000962113	Mac Fadyen_extraction	Izabella Olejniczak
488	Parisotoma_notabilis	April_2010	3	Decomposer	Parisotoma_notabilis	Arthropoda	Entognatha	Collembola	Isotomidae	Parisotoma_	notabilis	0.89748	3.93088	3.93088e-06	1.40726e-05	0.00639743	0.00590421	8.75	0.0623994	Parisotoma_notabilis	15	15874.2	0.000962113	Mac Fadyen_extraction	Izabella Olejniczak
489	Parisotoma_notabilis	April_2010	3	Decomposer	Parisotoma_notabilis	Arthropoda	Entognatha	Collembola	Isotomidae	Parisotoma_	notabilis	0.89748	1.31384	1.31384e-06	4.70355e-06	0.00266225	0.00245699	8.75	0.0208561	Parisotoma_notabilis	15	15874.2	0.000962113	Mac Fadyen_extraction	Izabella Olejniczak
490	Plectus_2	April_2010	3	Decomposer	Plectus_2	Nematoda	Adenophorea	Plectida	Plectidae	Plectus	2	0.861475	0.00259108	2.59108e-09	1.29554e-08	6.12482e-05	2.18479e-05	8.75	0.000118726	Plectus_2	11	45820.9	0.000254469	Baermann_extraction	Krassimira Ilieva-Makulec
491	Plectus_2	April_2010	3	Decomposer	Plectus_2	Nematoda	Adenophorea	Plectida	Plectidae	Plectus	2	0.861475	0.00388663	3.88663e-09	1.94331e-08	8.20123e-05	2.92547e-05	8.75	0.000178089	Plectus_2	11	45820.9	0.000254469	Baermann_extraction	Krassimira Ilieva-Makulec
492	Polydesmus_complanatus	April_2010	3	Decomposer	Polydesmus_complanatus	Arthropoda	Diplopoda	Polydesmida	Polydesmidae	Polydesmus	complanatus	0.933866	21200	0.0212	0.04664	13.9386	4.1395	8.75	0.0848	Polydesmus_complanatus	1	4	0.25	Field Hand-sorting	Jolanta Wytwer
493	Ptilidae_sp.	April_2010	3	Decomposer	Ptilidae_sp.	Arthropoda	Insecta	Coleoptera	Ptiliidae	Ptilidae_sp.	sp.	0.886984	32	3.2e-05	9.6e-05	0.117383	0.0380568	8.75	0.000355556	Ptilidae_sp.	1	11.1111	0.09	Lab Hand-sorting	Alexia Hoste-Danyłow
494	Punctum_pygmaeum_	April_2010	3	Decomposer	Punctum_pygmaeum_	Mollusca	Gastropoda	Pulmonata	Punctidae	Punctum	pygmaeum	0.999947	162	0.000162	0.00108054	0.00352276	0.00329911	8.75	0.0018	Punctum_pygmaeum_	1	11.1111	0.09	Lab Hand-sorting	Anatoly Shileyko
495	Rhabditis_1	April_2010	3	Decomposer	Rhabditis_1	Nematoda	Secernentea	Rhabditida	Rhabditidae	Rhabditis	1	0.795022	0.0181376	1.81376e-08	9.0688e-08	0.000248636	8.86913e-05	8.75	0.00124662	Rhabditis_1	17	68731.4	0.000254469	Baermann_extraction	Krassimira Ilieva-Makulec
496	Rhabditis_1	April_2010	3	Decomposer	Rhabditis_1	Nematoda	Secernentea	Rhabditida	Rhabditidae	Rhabditis	1	0.795022	0.0162672	1.62672e-08	8.13358e-08	0.000229896	8.20065e-05	8.75	0.00111807	Rhabditis_1	17	68731.4	0.000254469	Baermann_extraction	Krassimira Ilieva-Makulec
497	Rhabditis_1	April_2010	3	Decomposer	Rhabditis_1	Nematoda	Secernentea	Rhabditida	Rhabditidae	Rhabditis	1	0.795022	0.0170607	1.70607e-08	8.53034e-08	0.000237916	8.48674e-05	8.75	0.00117261	Rhabditis_1	17	68731.4	0.000254469	Baermann_extraction	Krassimira Ilieva-Makulec
498	Trachytes_aegrota	April_2010	3	Decomposer	Trachytes_aegrota	Arthropoda	Arachnida	Mesostigmata	Polyaspididae	Trachytes	aegrota	0.905167	14.3107	1.43107e-05	3.57767e-05	0.00522956	0.00455853	8.75	0.0148742	Trachytes_aegrota	1	1039.38	0.000962113	Mac Fadyen_extraction	Katarzyna Faleńczyk-Koziróg
499	Tylencholaimus_2	April_2010	3	Decomposer	Tylencholaimus_2	Nematoda	Adenophorea	Dorylaimida	Tylencholaimidae	Tylencholaimus	2	0.874602	0.0641293	6.41293e-08	3.20647e-07	0.000617259	0.000220184	8.75	0.0117539	Tylencholaimus_2	46	183284	0.000254469	Baermann_extraction	Krassimira Ilieva-Makulec
500	Tylencholaimus_2	April_2010	3	Decomposer	Tylencholaimus_2	Nematoda	Adenophorea	Dorylaimida	Tylencholaimidae	Tylencholaimus	2	0.874602	0.0093279	9.3279e-09	4.66395e-08	0.000154039	5.49476e-05	8.75	0.00170965	Tylencholaimus_2	46	183284	0.000254469	Baermann_extraction	Krassimira Ilieva-Makulec
501	Tylencholaimus_2	April_2010	3	Decomposer	Tylencholaimus_2	Nematoda	Adenophorea	Dorylaimida	Tylencholaimidae	Tylencholaimus	2	0.874602	0.0196922	1.96922e-08	9.84612e-08	0.000263803	9.41015e-05	8.75	0.00360926	Tylencholaimus_2	46	183284	0.000254469	Baermann_extraction	Krassimira Ilieva-Makulec
502	Tylencholaimus_2	April_2010	3	Decomposer	Tylencholaimus_2	Nematoda	Adenophorea	Dorylaimida	Tylencholaimidae	Tylencholaimus	2	0.874602	0.0599188	5.99188e-08	2.99594e-07	0.000587803	0.000209676	8.75	0.0109821	Tylencholaimus_2	46	183284	0.000254469	Baermann_extraction	Krassimira Ilieva-Makulec
503	Tylencholaimus_2	April_2010	3	Decomposer	Tylencholaimus_2	Nematoda	Adenophorea	Dorylaimida	Tylencholaimidae	Tylencholaimus	2	0.874602	0.116315	1.16315e-07	5.81577e-07	0.000947644	0.000338036	8.75	0.0213186	Tylencholaimus_2	46	183284	0.000254469	Baermann_extraction	Krassimira Ilieva-Makulec
504	Tylencholaimus_2	April_2010	3	Decomposer	Tylencholaimus_2	Nematoda	Adenophorea	Dorylaimida	Tylencholaimidae	Tylencholaimus	2	0.874602	0.073684	7.3684e-08	3.6842e-07	0.000682174	0.000243339	8.75	0.0135051	Tylencholaimus_2	46	183284	0.000254469	Baermann_extraction	Krassimira Ilieva-Makulec
505	Tylencholaimus_2	April_2010	3	Decomposer	Tylencholaimus_2	Nematoda	Adenophorea	Dorylaimida	Tylencholaimidae	Tylencholaimus	2	0.874602	0.0728742	7.28742e-08	3.64371e-07	0.000676768	0.000241411	8.75	0.0133566	Tylencholaimus_2	46	183284	0.000254469	Baermann_extraction	Krassimira Ilieva-Makulec
506	Tylencholaimus_2	April_2010	3	Decomposer	Tylencholaimus_2	Nematoda	Adenophorea	Dorylaimida	Tylencholaimidae	Tylencholaimus	2	0.874602	0.0122429	1.22429e-08	6.12144e-08	0.000187354	6.68313e-05	8.75	0.00224392	Tylencholaimus_2	46	183284	0.000254469	Baermann_extraction	Krassimira Ilieva-Makulec
507	Tylocephalus_1	April_2010	3	Decomposer	Tylocephalus_1	Nematoda	Adenophorea	Plectida	Plectidae	Tylocephalus_	1	0.863764	0.00757892	7.57892e-09	3.78946e-08	0.000132649	4.73174e-05	8.75	0.000173636	Tylocephalus_1	5	22910.5	0.000254469	Baermann_extraction	Krassimira Ilieva-Makulec
508	Acrobeloides_nanus	April_2010	4	Decomposer	Acrobeloides_nanus	Nematoda	Secernentea	Rhabditida	Cephalobidae	Acrobeloides	nanus	0.788799	0.00233198	2.33198e-09	1.16599e-08	5.67738e-05	2.02519e-05	8.75	0.000432454	Acrobeloides_nanus	47	185445	0.000254469	Baermann_extraction	Krassimira Ilieva-Makulec
509	Acrobeloides_nanus	April_2010	4	Decomposer	Acrobeloides_nanus	Nematoda	Secernentea	Rhabditida	Cephalobidae	Acrobeloides	nanus	0.788799	0.014251	1.4251e-08	7.12548e-08	0.000209004	7.45541e-05	8.75	0.00264278	Acrobeloides_nanus	47	185445	0.000254469	Baermann_extraction	Krassimira Ilieva-Makulec
510	Acrobeloides_nanus	April_2010	4	Decomposer	Acrobeloides_nanus	Nematoda	Secernentea	Rhabditida	Cephalobidae	Acrobeloides	nanus	0.788799	0.0107854	1.07854e-08	5.39269e-08	0.000171013	6.10022e-05	8.75	0.0020001	Acrobeloides_nanus	47	185445	0.000254469	Baermann_extraction	Krassimira Ilieva-Makulec
511	Acrobeloides_nanus	April_2010	4	Decomposer	Acrobeloides_nanus	Nematoda	Secernentea	Rhabditida	Cephalobidae	Acrobeloides	nanus	0.788799	0.024923	2.4923e-08	1.24615e-07	0.000312564	0.000111495	8.75	0.00462185	Acrobeloides_nanus	47	185445	0.000254469	Baermann_extraction	Krassimira Ilieva-Makulec
512	Acrobeloides_nanus	April_2010	4	Decomposer	Acrobeloides_nanus	Nematoda	Secernentea	Rhabditida	Cephalobidae	Acrobeloides	nanus	0.788799	0.0291497	2.91497e-08	1.45748e-07	0.000349883	0.000124807	8.75	0.00540567	Acrobeloides_nanus	47	185445	0.000254469	Baermann_extraction	Krassimira Ilieva-Makulec
513	Acrobeloides_nanus	April_2010	4	Decomposer	Acrobeloides_nanus	Nematoda	Secernentea	Rhabditida	Cephalobidae	Acrobeloides	nanus	0.788799	0.0022672	2.2672e-09	1.1336e-08	5.56338e-05	1.98452e-05	8.75	0.000420441	Acrobeloides_nanus	47	185445	0.000254469	Baermann_extraction	Krassimira Ilieva-Makulec
514	Acrobeloides_nanus	April_2010	4	Decomposer	Acrobeloides_nanus	Nematoda	Secernentea	Rhabditida	Cephalobidae	Acrobeloides	nanus	0.788799	0.00874491	8.74491e-09	4.37245e-08	0.000147045	5.24527e-05	8.75	0.0016217	Acrobeloides_nanus	47	185445	0.000254469	Baermann_extraction	Krassimira Ilieva-Makulec
515	Acrobeloides_nanus	April_2010	4	Decomposer	Acrobeloides_nanus	Nematoda	Secernentea	Rhabditida	Cephalobidae	Acrobeloides	nanus	0.788799	0.0196922	1.96922e-08	9.84612e-08	0.000263803	9.41015e-05	8.75	0.00365182	Acrobeloides_nanus	47	185445	0.000254469	Baermann_extraction	Krassimira Ilieva-Makulec
516	Amischa_analis	April_2010	4	Decomposer	Amischa_analis	Arthropoda	Insecta	Coleoptera	Staphylinidae	Amischa	analis	0.878685	40	4e-05	0.00012	0.17165	0.0556507	8.75	0.00133333	Amischa_analis	3	33.3333	0.09	Lab Hand-sorting	Andrezj Melke
517	Amischa_analis	April_2010	4	Decomposer	Amischa_analis	Arthropoda	Insecta	Coleoptera	Staphylinidae	Amischa	analis	0.878685	42	4.2e-05	0.000126	0.17857	0.057894	8.75	0.0014	Amischa_analis	3	33.3333	0.09	Lab Hand-sorting	Andrezj Melke
518	Amischa_analis	April_2010	4	Decomposer	Amischa_analis	Arthropoda	Insecta	Coleoptera	Staphylinidae	Amischa	analis	0.878685	37	3.7e-05	0.000111	0.161146	0.0522451	8.75	0.00123333	Amischa_analis	3	33.3333	0.09	Lab Hand-sorting	Andrezj Melke
519	Aphelenchoides_1	April_2010	4	Decomposer	Aphelenchoides_1	Nematoda	Secernentea	Aphelenchida	Aphelenchoididae	Aphelenchoides	1	0.746035	0.00174898	1.74898e-09	8.74491e-09	4.61521e-05	1.6463e-05	8.75	0.00202742	Aphelenchoides_1	294	1.1592e+06	0.000254469	Baermann_extraction	Krassimira Ilieva-Makulec
520	Aphelenchoides_1	April_2010	4	Decomposer	Aphelenchoides_1	Nematoda	Secernentea	Aphelenchida	Aphelenchoididae	Aphelenchoides	1	0.746035	0.00161943	1.61943e-09	8.09714e-09	4.36643e-05	1.55756e-05	8.75	0.00187724	Aphelenchoides_1	294	1.1592e+06	0.000254469	Baermann_extraction	Krassimira Ilieva-Makulec
521	Aphelenchoides_1	April_2010	4	Decomposer	Aphelenchoides_1	Nematoda	Secernentea	Aphelenchida	Aphelenchoididae	Aphelenchoides	1	0.746035	0.00194331	1.94331e-09	9.71657e-09	4.97894e-05	1.77605e-05	8.75	0.00225268	Aphelenchoides_1	294	1.1592e+06	0.000254469	Baermann_extraction	Krassimira Ilieva-Makulec
522	Aphelenchoides_1	April_2010	4	Decomposer	Aphelenchoides_1	Nematoda	Secernentea	Aphelenchida	Aphelenchoididae	Aphelenchoides	1	0.746035	0.00109311	1.09311e-09	5.46557e-09	3.29022e-05	1.17366e-05	8.75	0.00126713	Aphelenchoides_1	294	1.1592e+06	0.000254469	Baermann_extraction	Krassimira Ilieva-Makulec
523	Aphelenchoides_1	April_2010	4	Decomposer	Aphelenchoides_1	Nematoda	Secernentea	Aphelenchida	Aphelenchoididae	Aphelenchoides	1	0.746035	0.00116599	1.16599e-09	5.82994e-09	3.44672e-05	1.22949e-05	8.75	0.00135162	Aphelenchoides_1	294	1.1592e+06	0.000254469	Baermann_extraction	Krassimira Ilieva-Makulec
524	Aphelenchoides_1	April_2010	4	Decomposer	Aphelenchoides_1	Nematoda	Secernentea	Aphelenchida	Aphelenchoididae	Aphelenchoides	1	0.746035	0.00109311	1.09311e-09	5.46557e-09	3.29022e-05	1.17366e-05	8.75	0.00126713	Aphelenchoides_1	294	1.1592e+06	0.000254469	Baermann_extraction	Krassimira Ilieva-Makulec
525	Aphelenchoides_1	April_2010	4	Decomposer	Aphelenchoides_1	Nematoda	Secernentea	Aphelenchida	Aphelenchoididae	Aphelenchoides	1	0.746035	0.00109311	1.09311e-09	5.46557e-09	3.29022e-05	1.17366e-05	8.75	0.00126713	Aphelenchoides_1	294	1.1592e+06	0.000254469	Baermann_extraction	Krassimira Ilieva-Makulec
526	Aphelenchoides_1	April_2010	4	Decomposer	Aphelenchoides_1	Nematoda	Secernentea	Aphelenchida	Aphelenchoididae	Aphelenchoides	1	0.746035	0.00109311	1.09311e-09	5.46557e-09	3.29022e-05	1.17366e-05	8.75	0.00126713	Aphelenchoides_1	294	1.1592e+06	0.000254469	Baermann_extraction	Krassimira Ilieva-Makulec
527	Aphelenchoides_1	April_2010	4	Decomposer	Aphelenchoides_1	Nematoda	Secernentea	Aphelenchida	Aphelenchoididae	Aphelenchoides	1	0.746035	0.00116599	1.16599e-09	5.82994e-09	3.44672e-05	1.22949e-05	8.75	0.00135162	Aphelenchoides_1	294	1.1592e+06	0.000254469	Baermann_extraction	Krassimira Ilieva-Makulec
528	Aphelenchoides_1	April_2010	4	Decomposer	Aphelenchoides_1	Nematoda	Secernentea	Aphelenchida	Aphelenchoididae	Aphelenchoides	1	0.746035	0.00102024	1.02024e-09	5.1012e-09	3.13078e-05	1.11678e-05	8.75	0.00118266	Aphelenchoides_1	294	1.1592e+06	0.000254469	Baermann_extraction	Krassimira Ilieva-Makulec
529	Aphelenchoides_1	April_2010	4	Decomposer	Aphelenchoides_1	Nematoda	Secernentea	Aphelenchida	Aphelenchoididae	Aphelenchoides	1	0.746035	0.00181376	1.81376e-09	9.0688e-09	4.73766e-05	1.68998e-05	8.75	0.00210251	Aphelenchoides_1	294	1.1592e+06	0.000254469	Baermann_extraction	Krassimira Ilieva-Makulec
530	Aphelenchoides_1	April_2010	4	Decomposer	Aphelenchoides_1	Nematoda	Secernentea	Aphelenchida	Aphelenchoididae	Aphelenchoides	1	0.746035	0.00109311	1.09311e-09	5.46557e-09	3.29022e-05	1.17366e-05	8.75	0.00126713	Aphelenchoides_1	294	1.1592e+06	0.000254469	Baermann_extraction	Krassimira Ilieva-Makulec
531	Aphelenchoides_1	April_2010	4	Decomposer	Aphelenchoides_1	Nematoda	Secernentea	Aphelenchida	Aphelenchoididae	Aphelenchoides	1	0.746035	0.00109311	1.09311e-09	5.46557e-09	3.29022e-05	1.17366e-05	8.75	0.00126713	Aphelenchoides_1	294	1.1592e+06	0.000254469	Baermann_extraction	Krassimira Ilieva-Makulec
532	Aphelenchoides_1	April_2010	4	Decomposer	Aphelenchoides_1	Nematoda	Secernentea	Aphelenchida	Aphelenchoididae	Aphelenchoides	1	0.746035	0.000323886	3.23886e-10	1.61943e-09	1.37047e-05	4.88862e-06	8.75	0.000375449	Aphelenchoides_1	294	1.1592e+06	0.000254469	Baermann_extraction	Krassimira Ilieva-Makulec
533	Aphelenchoides_1	April_2010	4	Decomposer	Aphelenchoides_1	Nematoda	Secernentea	Aphelenchida	Aphelenchoididae	Aphelenchoides	1	0.746035	0.00109311	1.09311e-09	5.46557e-09	3.29022e-05	1.17366e-05	8.75	0.00126713	Aphelenchoides_1	294	1.1592e+06	0.000254469	Baermann_extraction	Krassimira Ilieva-Makulec
534	Aphelenchoides_1	April_2010	4	Decomposer	Aphelenchoides_1	Nematoda	Secernentea	Aphelenchida	Aphelenchoididae	Aphelenchoides	1	0.746035	0.00194331	1.94331e-09	9.71657e-09	4.97894e-05	1.77605e-05	8.75	0.00225268	Aphelenchoides_1	294	1.1592e+06	0.000254469	Baermann_extraction	Krassimira Ilieva-Makulec
535	Aphelenchoides_1	April_2010	4	Decomposer	Aphelenchoides_1	Nematoda	Secernentea	Aphelenchida	Aphelenchoididae	Aphelenchoides	1	0.746035	0.00109311	1.09311e-09	5.46557e-09	3.29022e-05	1.17366e-05	8.75	0.00126713	Aphelenchoides_1	294	1.1592e+06	0.000254469	Baermann_extraction	Krassimira Ilieva-Makulec
536	Aphelenchoides_1	April_2010	4	Decomposer	Aphelenchoides_1	Nematoda	Secernentea	Aphelenchida	Aphelenchoididae	Aphelenchoides	1	0.746035	0.00194331	1.94331e-09	9.71657e-09	4.97894e-05	1.77605e-05	8.75	0.00225268	Aphelenchoides_1	294	1.1592e+06	0.000254469	Baermann_extraction	Krassimira Ilieva-Makulec
537	Aphelenchoides_1	April_2010	4	Decomposer	Aphelenchoides_1	Nematoda	Secernentea	Aphelenchida	Aphelenchoididae	Aphelenchoides	1	0.746035	0.00194331	1.94331e-09	9.71657e-09	4.97894e-05	1.77605e-05	8.75	0.00225268	Aphelenchoides_1	294	1.1592e+06	0.000254469	Baermann_extraction	Krassimira Ilieva-Makulec
538	Aphelenchoides_1	April_2010	4	Decomposer	Aphelenchoides_1	Nematoda	Secernentea	Aphelenchida	Aphelenchoididae	Aphelenchoides	1	0.746035	0.00207287	2.07287e-09	1.03643e-08	5.21576e-05	1.86052e-05	8.75	0.00240287	Aphelenchoides_1	294	1.1592e+06	0.000254469	Baermann_extraction	Krassimira Ilieva-Makulec
539	Aphelenchoides_1	April_2010	4	Decomposer	Aphelenchoides_1	Nematoda	Secernentea	Aphelenchida	Aphelenchoididae	Aphelenchoides	1	0.746035	0.00207287	2.07287e-09	1.03643e-08	5.21576e-05	1.86052e-05	8.75	0.00240287	Aphelenchoides_1	294	1.1592e+06	0.000254469	Baermann_extraction	Krassimira Ilieva-Makulec
540	Aphelenchoides_1	April_2010	4	Decomposer	Aphelenchoides_1	Nematoda	Secernentea	Aphelenchida	Aphelenchoididae	Aphelenchoides	1	0.746035	0.00213764	2.13764e-09	1.06882e-08	5.33261e-05	1.90221e-05	8.75	0.00247795	Aphelenchoides_1	294	1.1592e+06	0.000254469	Baermann_extraction	Krassimira Ilieva-Makulec
541	Aphelenchoides_1	April_2010	4	Decomposer	Aphelenchoides_1	Nematoda	Secernentea	Aphelenchida	Aphelenchoididae	Aphelenchoides	1	0.746035	0.0012753	1.2753e-09	6.3765e-09	3.67644e-05	1.31143e-05	8.75	0.00147833	Aphelenchoides_1	294	1.1592e+06	0.000254469	Baermann_extraction	Krassimira Ilieva-Makulec
542	Aphelenchoides_1	April_2010	4	Decomposer	Aphelenchoides_1	Nematoda	Secernentea	Aphelenchida	Aphelenchoididae	Aphelenchoides	1	0.746035	0.00116599	1.16599e-09	5.82994e-09	3.44672e-05	1.22949e-05	8.75	0.00135162	Aphelenchoides_1	294	1.1592e+06	0.000254469	Baermann_extraction	Krassimira Ilieva-Makulec
543	Aphelenchoides_1	April_2010	4	Decomposer	Aphelenchoides_1	Nematoda	Secernentea	Aphelenchida	Aphelenchoididae	Aphelenchoides	1	0.746035	0.000582994	5.82994e-10	2.91497e-09	2.0925e-05	7.46418e-06	8.75	0.000675806	Aphelenchoides_1	294	1.1592e+06	0.000254469	Baermann_extraction	Krassimira Ilieva-Makulec
544	Aphelenchoides_1	April_2010	4	Decomposer	Aphelenchoides_1	Nematoda	Secernentea	Aphelenchida	Aphelenchoididae	Aphelenchoides	1	0.746035	0.00384614	3.84614e-09	1.92307e-08	8.13963e-05	2.9035e-05	8.75	0.00445844	Aphelenchoides_1	294	1.1592e+06	0.000254469	Baermann_extraction	Krassimira Ilieva-Makulec
545	Aphelenchoides_1	April_2010	4	Decomposer	Aphelenchoides_1	Nematoda	Secernentea	Aphelenchida	Aphelenchoididae	Aphelenchoides	1	0.746035	0.000801617	8.01617e-10	4.00808e-09	2.63174e-05	9.38772e-06	8.75	0.000929234	Aphelenchoides_1	294	1.1592e+06	0.000254469	Baermann_extraction	Krassimira Ilieva-Makulec
546	Aphelenchoides_1	April_2010	4	Decomposer	Aphelenchoides_1	Nematoda	Secernentea	Aphelenchida	Aphelenchoididae	Aphelenchoides	1	0.746035	0.000801617	8.01617e-10	4.00808e-09	2.63174e-05	9.38772e-06	8.75	0.000929234	Aphelenchoides_1	294	1.1592e+06	0.000254469	Baermann_extraction	Krassimira Ilieva-Makulec
547	Aphelenchoides_1	April_2010	4	Decomposer	Aphelenchoides_1	Nematoda	Secernentea	Aphelenchida	Aphelenchoididae	Aphelenchoides	1	0.746035	0.00109311	1.09311e-09	5.46557e-09	3.29022e-05	1.17366e-05	8.75	0.00126713	Aphelenchoides_1	294	1.1592e+06	0.000254469	Baermann_extraction	Krassimira Ilieva-Makulec
548	Aphelenchoides_1	April_2010	4	Decomposer	Aphelenchoides_1	Nematoda	Secernentea	Aphelenchida	Aphelenchoididae	Aphelenchoides	1	0.746035	0.0016842	1.6842e-09	8.42102e-09	4.49149e-05	1.60217e-05	8.75	0.00195232	Aphelenchoides_1	294	1.1592e+06	0.000254469	Baermann_extraction	Krassimira Ilieva-Makulec
549	Aphelenchoides_1	April_2010	4	Decomposer	Aphelenchoides_1	Nematoda	Secernentea	Aphelenchida	Aphelenchoididae	Aphelenchoides	1	0.746035	0.00213764	2.13764e-09	1.06882e-08	5.33261e-05	1.90221e-05	8.75	0.00247795	Aphelenchoides_1	294	1.1592e+06	0.000254469	Baermann_extraction	Krassimira Ilieva-Makulec
550	Aphelenchoides_1	April_2010	4	Decomposer	Aphelenchoides_1	Nematoda	Secernentea	Aphelenchida	Aphelenchoididae	Aphelenchoides	1	0.746035	0.000801617	8.01617e-10	4.00808e-09	2.63174e-05	9.38772e-06	8.75	0.000929234	Aphelenchoides_1	294	1.1592e+06	0.000254469	Baermann_extraction	Krassimira Ilieva-Makulec
551	Aphelenchoides_1	April_2010	4	Decomposer	Aphelenchoides_1	Nematoda	Secernentea	Aphelenchida	Aphelenchoididae	Aphelenchoides	1	0.746035	0.000801617	8.01617e-10	4.00808e-09	2.63174e-05	9.38772e-06	8.75	0.000929234	Aphelenchoides_1	294	1.1592e+06	0.000254469	Baermann_extraction	Krassimira Ilieva-Makulec
552	Aphelenchoides_1	April_2010	4	Decomposer	Aphelenchoides_1	Nematoda	Secernentea	Aphelenchida	Aphelenchoididae	Aphelenchoides	1	0.746035	0.00109311	1.09311e-09	5.46557e-09	3.29022e-05	1.17366e-05	8.75	0.00126713	Aphelenchoides_1	294	1.1592e+06	0.000254469	Baermann_extraction	Krassimira Ilieva-Makulec
553	Aphelenchoides_1	April_2010	4	Decomposer	Aphelenchoides_1	Nematoda	Secernentea	Aphelenchida	Aphelenchoididae	Aphelenchoides	1	0.746035	0.0016842	1.6842e-09	8.42102e-09	4.49149e-05	1.60217e-05	8.75	0.00195232	Aphelenchoides_1	294	1.1592e+06	0.000254469	Baermann_extraction	Krassimira Ilieva-Makulec
554	Aphelenchoides_1	April_2010	4	Decomposer	Aphelenchoides_1	Nematoda	Secernentea	Aphelenchida	Aphelenchoididae	Aphelenchoides	1	0.746035	0.00213764	2.13764e-09	1.06882e-08	5.33261e-05	1.90221e-05	8.75	0.00247795	Aphelenchoides_1	294	1.1592e+06	0.000254469	Baermann_extraction	Krassimira Ilieva-Makulec
555	Aphelenchoides_1	April_2010	4	Decomposer	Aphelenchoides_1	Nematoda	Secernentea	Aphelenchida	Aphelenchoididae	Aphelenchoides	1	0.746035	0.000947365	9.47365e-10	4.73683e-09	2.9681e-05	1.05876e-05	8.75	0.00109819	Aphelenchoides_1	294	1.1592e+06	0.000254469	Baermann_extraction	Krassimira Ilieva-Makulec
556	Aphelenchoides_1	April_2010	4	Decomposer	Aphelenchoides_1	Nematoda	Secernentea	Aphelenchida	Aphelenchoididae	Aphelenchoides	1	0.746035	0.000307691	3.07691e-10	1.53846e-09	1.32078e-05	4.71137e-06	8.75	0.000356675	Aphelenchoides_1	294	1.1592e+06	0.000254469	Baermann_extraction	Krassimira Ilieva-Makulec
557	Aphelenchoides_1	April_2010	4	Decomposer	Aphelenchoides_1	Nematoda	Secernentea	Aphelenchida	Aphelenchoididae	Aphelenchoides	1	0.746035	0.0014251	1.4251e-09	7.12548e-09	3.98249e-05	1.4206e-05	8.75	0.00165198	Aphelenchoides_1	294	1.1592e+06	0.000254469	Baermann_extraction	Krassimira Ilieva-Makulec
558	Aphelenchoides_1	April_2010	4	Decomposer	Aphelenchoides_1	Nematoda	Secernentea	Aphelenchida	Aphelenchoididae	Aphelenchoides	1	0.746035	0.000910928	9.10928e-10	4.55464e-09	2.88546e-05	1.02928e-05	8.75	0.00105595	Aphelenchoides_1	294	1.1592e+06	0.000254469	Baermann_extraction	Krassimira Ilieva-Makulec
559	Aphelenchoides_1	April_2010	4	Decomposer	Aphelenchoides_1	Nematoda	Secernentea	Aphelenchida	Aphelenchoididae	Aphelenchoides	1	0.746035	0.00109311	1.09311e-09	5.46557e-09	3.29022e-05	1.17366e-05	8.75	0.00126713	Aphelenchoides_1	294	1.1592e+06	0.000254469	Baermann_extraction	Krassimira Ilieva-Makulec
560	Aphelenchoides_1	April_2010	4	Decomposer	Aphelenchoides_1	Nematoda	Secernentea	Aphelenchida	Aphelenchoididae	Aphelenchoides	1	0.746035	0.00109311	1.09311e-09	5.46557e-09	3.29022e-05	1.17366e-05	8.75	0.00126713	Aphelenchoides_1	294	1.1592e+06	0.000254469	Baermann_extraction	Krassimira Ilieva-Makulec
561	Aphelenchoides_1	April_2010	4	Decomposer	Aphelenchoides_1	Nematoda	Secernentea	Aphelenchida	Aphelenchoididae	Aphelenchoides	1	0.746035	0.000485828	4.85828e-10	2.42914e-09	1.83508e-05	6.54593e-06	8.75	0.000563172	Aphelenchoides_1	294	1.1592e+06	0.000254469	Baermann_extraction	Krassimira Ilieva-Makulec
562	Aphelenchoides_1	April_2010	4	Decomposer	Aphelenchoides_1	Nematoda	Secernentea	Aphelenchida	Aphelenchoididae	Aphelenchoides	1	0.746035	0.0035425	3.5425e-09	1.77125e-08	7.67166e-05	2.73657e-05	8.75	0.00410647	Aphelenchoides_1	294	1.1592e+06	0.000254469	Baermann_extraction	Krassimira Ilieva-Makulec
563	Aphelenchoides_1	April_2010	4	Decomposer	Aphelenchoides_1	Nematoda	Secernentea	Aphelenchida	Aphelenchoididae	Aphelenchoides	1	0.746035	0.00116599	1.16599e-09	5.82994e-09	3.44672e-05	1.22949e-05	8.75	0.00135162	Aphelenchoides_1	294	1.1592e+06	0.000254469	Baermann_extraction	Krassimira Ilieva-Makulec
564	Aphelenchoides_1	April_2010	4	Decomposer	Aphelenchoides_1	Nematoda	Secernentea	Aphelenchida	Aphelenchoididae	Aphelenchoides	1	0.746035	0.00181376	1.81376e-09	9.0688e-09	4.73766e-05	1.68998e-05	8.75	0.00210251	Aphelenchoides_1	294	1.1592e+06	0.000254469	Baermann_extraction	Krassimira Ilieva-Makulec
565	Aphelenchoides_1	April_2010	4	Decomposer	Aphelenchoides_1	Nematoda	Secernentea	Aphelenchida	Aphelenchoididae	Aphelenchoides	1	0.746035	0.000910928	9.10928e-10	4.55464e-09	2.88546e-05	1.02928e-05	8.75	0.00105595	Aphelenchoides_1	294	1.1592e+06	0.000254469	Baermann_extraction	Krassimira Ilieva-Makulec
566	Aphelenchoides_1	April_2010	4	Decomposer	Aphelenchoides_1	Nematoda	Secernentea	Aphelenchida	Aphelenchoididae	Aphelenchoides	1	0.746035	0.00109311	1.09311e-09	5.46557e-09	3.29022e-05	1.17366e-05	8.75	0.00126713	Aphelenchoides_1	294	1.1592e+06	0.000254469	Baermann_extraction	Krassimira Ilieva-Makulec
567	Aphelenchoides_1	April_2010	4	Decomposer	Aphelenchoides_1	Nematoda	Secernentea	Aphelenchida	Aphelenchoididae	Aphelenchoides	1	0.746035	0.00109311	1.09311e-09	5.46557e-09	3.29022e-05	1.17366e-05	8.75	0.00126713	Aphelenchoides_1	294	1.1592e+06	0.000254469	Baermann_extraction	Krassimira Ilieva-Makulec
568	Aphelenchoides_1	April_2010	4	Decomposer	Aphelenchoides_1	Nematoda	Secernentea	Aphelenchida	Aphelenchoididae	Aphelenchoides	1	0.746035	0.000485828	4.85828e-10	2.42914e-09	1.83508e-05	6.54593e-06	8.75	0.000563172	Aphelenchoides_1	294	1.1592e+06	0.000254469	Baermann_extraction	Krassimira Ilieva-Makulec
569	Aphelenchoides_3	April_2010	4	Decomposer	Aphelenchoides_3	Nematoda	Secernentea	Aphelenchida	Aphelenchoididae	Aphelenchoides	3	0.746035	0.00427529	4.27529e-09	2.13764e-08	8.78378e-05	3.13328e-05	8.75	9.89838e-05	Aphelenchoides_3	5	23152.5	0.000254469	Baermann_extraction	Krassimira Ilieva-Makulec
570	Cephalobus_1	April_2010	4	Decomposer	Cephalobus_1	Nematoda	Secernentea	Rhabditida	Cephalobidae	Cephalobus	1	0.79398	0.00526314	5.26314e-09	2.63157e-08	0.000102019	3.63915e-05	8.75	0.00024371	Cephalobus_1	11	46305.1	0.000254469	Baermann_extraction	Krassimira Ilieva-Makulec
571	Cephalobus_1	April_2010	4	Decomposer	Cephalobus_1	Nematoda	Secernentea	Rhabditida	Cephalobidae	Cephalobus	1	0.79398	0.0130931	1.30931e-08	6.54654e-08	0.000196633	7.01413e-05	8.75	0.000606277	Cephalobus_1	11	46305.1	0.000254469	Baermann_extraction	Krassimira Ilieva-Makulec
572	Chelidura_acanthropygia	April_2010	4	Decomposer	Chelidura_acanthropygia	Arthropoda	Insecta	Dermaptera	Forficulidae	Chelidura	acanthropygia	0.902892	29300	0.0293	0.1172	55.1831	17.8909	8.75	0.325556	Chelidura_acanthropygia	1	11.1111	0.09	Lab Hand-sorting	Alexia Hoste-Danyłow
573	Cognettia_sphagnetorum	April_2010	4	Decomposer	Cognettia_sphagnetorum	Annelida	Oligochaeta	Tubificida	Enchytraeidae	Cognettia	sphagnetorum	0.866733	11.7463	1.17463e-05	7.83479e-05	0.0596125	0.0408266	8.75	0.0402892	Cognettia_sphagnetorum	3	3429.95	0.000962113	O'Connor_extraction	Ewa Nowak
574	Cognettia_sphagnetorum	April_2010	4	Decomposer	Cognettia_sphagnetorum	Annelida	Oligochaeta	Tubificida	Enchytraeidae	Cognettia	sphagnetorum	0.866733	14.0728	1.40728e-05	9.38654e-05	0.067285	0.0460812	8.75	0.048269	Cognettia_sphagnetorum	3	3429.95	0.000962113	O'Connor_extraction	Ewa Nowak
575	Cognettia_sphagnetorum	April_2010	4	Decomposer	Cognettia_sphagnetorum	Annelida	Oligochaeta	Tubificida	Enchytraeidae	Cognettia	sphagnetorum	0.866733	7.55476	7.55476e-06	5.03902e-05	0.0443518	0.0303751	8.75	0.0259125	Cognettia_sphagnetorum	3	3429.95	0.000962113	O'Connor_extraction	Ewa Nowak
576	Dendrobaena_octaedra	April_2010	4	Decomposer	Dendrobaena_octaedra	Annelida	Oligochaeta	Opisthopora	Lumbricidae	Dendrobaena	octaedra	0.921491	6900	0.0069	0.03795	11.6624	5.73102	8.75	0.23	Dendrobaena_octaedra	3	33.3333	0.09	Lab Hand-sorting	Alexia Hoste-Danyłow
577	Dendrobaena_octaedra	April_2010	4	Decomposer	Dendrobaena_octaedra	Annelida	Oligochaeta	Opisthopora	Lumbricidae	Dendrobaena	octaedra	0.921491	7000	0.007	0.0385	11.7821	5.78986	8.75	0.233333	Dendrobaena_octaedra	3	33.3333	0.09	Lab Hand-sorting	Alexia Hoste-Danyłow
578	Dendrobaena_octaedra	April_2010	4	Decomposer	Dendrobaena_octaedra	Annelida	Oligochaeta	Opisthopora	Lumbricidae	Dendrobaena	octaedra	0.921491	900	0.0009	0.00495	2.7461	1.34946	8.75	0.03	Dendrobaena_octaedra	3	33.3333	0.09	Lab Hand-sorting	Alexia Hoste-Danyłow
579	Ectobius_sylvestris	April_2010	4	Decomposer	Ectobius_sylvestris	Arthropoda	Insecta	Dictyoptera	Blattellidae	Ectobius	sylvestris	0.904958	414	0.000414	0.001656	0.839297	0.272108	8.75	0.001656	Ectobius_sylvestris	1	4	0.25	Field Hand-sorting	Alexia Hoste-Danyłow
580	Enchytronia_sp.	April_2010	4	Decomposer	Enchytronia_sp.	Annelida	Oligochaeta	Tubificida	Enchytraeidae	Enchytronia	sp.	0.866438	1.34522	1.34522e-06	8.97262e-06	0.0139571	0.00955875	8.75	0.00153801	Enchytronia_sp.	1	1143.32	0.000962113	O'Connor_extraction	Ewa Nowak
581	Eumonhystera_1	April_2010	4	Decomposer	Eumonhystera_1	Nematoda	Adenophorea	Monhysterida	Monhysteridae	Eumonhystera	1	0.87455	0.00182186	1.82186e-09	9.10928e-09	4.75288e-05	1.69541e-05	8.75	4.21807e-05	Eumonhystera_1	5	23152.5	0.000254469	Baermann_extraction	Krassimira Ilieva-Makulec
582	Folsomia_quadrioculata	April_2010	4	Decomposer	Folsomia_quadrioculata	Arthropoda	Entognatha	Collembola	Isotomidae	Folsomia	quadrioculata	0.898023	0.156163	1.56163e-07	5.59063e-07	0.000623673	0.000565138	8.75	0.000162313	Folsomia_quadrioculata	1	1039.38	0.000962113	Mac Fadyen_extraction	Izabella Olejniczak
583	Hemifridericia_parva	April_2010	4	Decomposer	Hemifridericia_parva	Annelida	Oligochaeta	Tubificida	Enchytraeidae	Hemifridericia	parva	0.867756	4.86501	4.86501e-06	3.24496e-05	0.0330255	0.0226181	8.75	0.00556225	Hemifridericia_parva	1	1143.32	0.000962113	O'Connor_extraction	Ewa Nowak
584	Henlea_heleotropha	April_2010	4	Decomposer	Henlea_heleotropha	Annelida	Oligochaeta	Tubificida	Enchytraeidae	Henlea	heleotropha	0.86535	9.06641	9.06641e-06	6.0473e-05	0.050117	0.0343235	8.75	0.0207316	Henlea_heleotropha	2	2286.63	0.000962113	O'Connor_extraction	Ewa Nowak
585	Henlea_heleotropha	April_2010	4	Decomposer	Henlea_heleotropha	Annelida	Oligochaeta	Tubificida	Enchytraeidae	Henlea	heleotropha	0.86535	16.0247	1.60247e-05	0.000106885	0.0734028	0.0502711	8.75	0.0366426	Henlea_heleotropha	2	2286.63	0.000962113	O'Connor_extraction	Ewa Nowak
586	Leptoiulus_proximus	April_2010	4	Decomposer	Leptoiulus_proximus	Arthropoda	Diplopoda	Julida	Julidae	Leptoiulus	proximus	0.933277	5600	0.0056	0.01232	2.21259	0.789258	8.75	0.0622222	Leptoiulus_proximus	1	11.1111	0.09	Lab Hand-sorting	Jolanta Wytwer
587	Leptoiulus_proximus	April_2010	4	Decomposer	Leptoiulus_proximus	Arthropoda	Diplopoda	Julida	Julidae	Leptoiulus	proximus	0.933277	16300	0.0163	0.03586	4.62446	1.6496	8.75	0.181111	Leptoiulus_proximus	1	11.1111	0.09	Lab Hand-sorting	Jolanta Wytwer
588	Lumbricus_rubellus	April_2010	4	Decomposer	Lumbricus_rubellus	Annelida	Oligochaeta	Opisthopora	Lumbricidae	Lumbricus	rubellus	0.922775	1400	0.0014	0.0077	1.56004	0.766619	8.75	0.108889	Lumbricus_rubellus	7	77.7778	0.09	Lab Hand-sorting	Alexia Hoste-Danyłow
589	Lumbricus_rubellus	April_2010	4	Decomposer	Lumbricus_rubellus	Annelida	Oligochaeta	Opisthopora	Lumbricidae	Lumbricus	rubellus	0.922775	12800	0.0128	0.0704	10.0102	4.91913	8.75	0.995556	Lumbricus_rubellus	7	77.7778	0.09	Lab Hand-sorting	Alexia Hoste-Danyłow
590	Lumbricus_rubellus	April_2010	4	Decomposer	Lumbricus_rubellus	Annelida	Oligochaeta	Opisthopora	Lumbricidae	Lumbricus	rubellus	0.922775	1600	0.0016	0.0088	1.74521	0.857616	8.75	0.124444	Lumbricus_rubellus	7	77.7778	0.09	Lab Hand-sorting	Alexia Hoste-Danyłow
591	Lumbricus_rubellus	April_2010	4	Decomposer	Lumbricus_rubellus	Annelida	Oligochaeta	Opisthopora	Lumbricidae	Lumbricus	rubellus	0.922775	2900	0.0029	0.01595	2.87609	1.41334	8.75	0.225556	Lumbricus_rubellus	7	77.7778	0.09	Lab Hand-sorting	Alexia Hoste-Danyłow
592	Lumbricus_rubellus	April_2010	4	Decomposer	Lumbricus_rubellus	Annelida	Oligochaeta	Opisthopora	Lumbricidae	Lumbricus	rubellus	0.922775	1100	0.0011	0.00605	1.27396	0.626039	8.75	0.0855556	Lumbricus_rubellus	7	77.7778	0.09	Lab Hand-sorting	Alexia Hoste-Danyłow
593	Lumbricus_rubellus	April_2010	4	Decomposer	Lumbricus_rubellus	Annelida	Oligochaeta	Opisthopora	Lumbricidae	Lumbricus	rubellus	0.922775	1500	0.0015	0.00825	1.65312	0.81236	8.75	0.116667	Lumbricus_rubellus	7	77.7778	0.09	Lab Hand-sorting	Alexia Hoste-Danyłow
594	Lumbricus_rubellus	April_2010	4	Decomposer	Lumbricus_rubellus	Annelida	Oligochaeta	Opisthopora	Lumbricidae	Lumbricus	rubellus	0.922775	1300	0.0013	0.00715	1.46589	0.720351	8.75	0.101111	Lumbricus_rubellus	7	77.7778	0.09	Lab Hand-sorting	Alexia Hoste-Danyłow
595	Marionina_argentea_________	April_2010	4	Decomposer	Marionina_argentea_________	Annelida	Oligochaeta	Tubificida	Enchytraeidae	Marionina	argentea	0.868326	2.73698	2.73698e-06	1.82557e-05	0.0224634	0.0153844	8.75	0.00625847	Marionina_argentea_________	2	2286.63	0.000962113	O'Connor_extraction	Ewa Nowak
596	Marionina_argentea_________	April_2010	4	Decomposer	Marionina_argentea_________	Annelida	Oligochaeta	Tubificida	Enchytraeidae	Marionina	argentea	0.868326	2.73698	2.73698e-06	1.82557e-05	0.0224634	0.0153844	8.75	0.00625847	Marionina_argentea_________	2	2286.63	0.000962113	O'Connor_extraction	Ewa Nowak
597	Mesaphorura_macrochaeta	April_2010	4	Decomposer	Mesaphorura_macrochaeta	Arthropoda	Entognatha	Collembola	Tullbergiidae	Mesaphorura	macrochaeta	0.904682	0.159603	1.59603e-07	5.53821e-07	0.00080948	0.000276288	8.75	0.000331776	Mesaphorura_macrochaeta	2	2078.76	0.000962113	Mac Fadyen_extraction	Izabella Olejniczak
598	Mesaphorura_macrochaeta	April_2010	4	Decomposer	Mesaphorura_macrochaeta	Arthropoda	Entognatha	Collembola	Tullbergiidae	Mesaphorura	macrochaeta	0.904682	0.435324	4.35324e-07	1.51057e-06	0.00189938	0.000648288	8.75	0.000904933	Mesaphorura_macrochaeta	2	2078.76	0.000962113	Mac Fadyen_extraction	Izabella Olejniczak
599	Nesovitrea_petronella	April_2010	4	Decomposer	Nesovitrea_petronella	Mollusca	Gastropoda	Pulmonata	Oxychilidae	Nesovitrea	petronella	0.999317	581	0.000581	0.00387527	0.00808002	0.00725385	8.75	0.00645556	Nesovitrea_petronella	1	11.1111	0.09	Lab Hand-sorting	Anatoly Shileyko
600	Parisotoma_notabilis	April_2010	4	Decomposer	Parisotoma_notabilis	Arthropoda	Entognatha	Collembola	Isotomidae	Parisotoma_	notabilis	0.89748	0.889395	8.89395e-07	3.18403e-06	0.00194845	0.00179823	8.75	0.000924419	Parisotoma_notabilis	1	1039.38	0.000962113	Mac Fadyen_extraction	Izabella Olejniczak
601	Plectus_1	April_2010	4	Decomposer	Plectus_1	Nematoda	Adenophorea	Plectida	Plectidae	Plectus	1	0.861475	0.0259108	2.59108e-08	1.29554e-07	0.000321435	0.00011466	8.75	0.0023996	Plectus_1	23	92610.1	0.000254469	Baermann_extraction	Krassimira Ilieva-Makulec
602	Plectus_1	April_2010	4	Decomposer	Plectus_1	Nematoda	Adenophorea	Plectida	Plectidae	Plectus	1	0.861475	0.00918216	9.18216e-09	4.59108e-08	0.000152302	5.4328e-05	8.75	0.000850361	Plectus_1	23	92610.1	0.000254469	Baermann_extraction	Krassimira Ilieva-Makulec
603	Plectus_1	April_2010	4	Decomposer	Plectus_1	Nematoda	Adenophorea	Plectida	Plectidae	Plectus	1	0.861475	0.0327934	3.27934e-08	1.63967e-07	0.000380849	0.000135853	8.75	0.003037	Plectus_1	23	92610.1	0.000254469	Baermann_extraction	Krassimira Ilieva-Makulec
604	Plectus_1	April_2010	4	Decomposer	Plectus_1	Nematoda	Adenophorea	Plectida	Plectidae	Plectus	1	0.861475	0.00607285	6.07285e-09	3.03643e-08	0.000113091	4.0341e-05	8.75	0.000562407	Plectus_1	23	92610.1	0.000254469	Baermann_extraction	Krassimira Ilieva-Makulec
605	Plectus_2	April_2010	4	Decomposer	Plectus_2	Nematoda	Adenophorea	Plectida	Plectidae	Plectus	2	0.861475	0.00556678	5.56678e-09	2.78339e-08	0.000106224	3.78913e-05	8.75	0.00025777	Plectus_2	11	46305.1	0.000254469	Baermann_extraction	Krassimira Ilieva-Makulec
606	Plectus_2	April_2010	4	Decomposer	Plectus_2	Nematoda	Adenophorea	Plectida	Plectidae	Plectus	2	0.861475	0.00536435	5.36435e-09	2.68218e-08	0.000103428	3.68941e-05	8.75	0.000248396	Plectus_2	11	46305.1	0.000254469	Baermann_extraction	Krassimira Ilieva-Makulec
607	Polydesmus_complanatus	April_2010	4	Decomposer	Polydesmus_complanatus	Arthropoda	Diplopoda	Polydesmida	Polydesmidae	Polydesmus	complanatus	0.933866	1300	0.0013	0.00286	1.53613	0.456203	8.75	0.0144444	Polydesmus_complanatus	1	11.1111	0.09	Lab Hand-sorting	Jolanta Wytwer
608	Rhabditis_1	April_2010	4	Decomposer	Rhabditis_1	Nematoda	Secernentea	Rhabditida	Rhabditidae	Rhabditis	1	0.795022	0.307691	3.07691e-07	1.53846e-06	0.0019091	0.000681	8.75	0.085555	Rhabditis_1	70	278055	0.000254469	Baermann_extraction	Krassimira Ilieva-Makulec
609	Rhabditis_1	April_2010	4	Decomposer	Rhabditis_1	Nematoda	Secernentea	Rhabditida	Rhabditidae	Rhabditis	1	0.795022	0.291497	2.91497e-07	1.45748e-06	0.00183621	0.000654999	8.75	0.0810522	Rhabditis_1	70	278055	0.000254469	Baermann_extraction	Krassimira Ilieva-Makulec
610	Rhabditis_1	April_2010	4	Decomposer	Rhabditis_1	Nematoda	Secernentea	Rhabditida	Rhabditidae	Rhabditis	1	0.795022	0.00947365	9.47365e-09	4.73683e-08	0.000155768	5.55644e-05	8.75	0.0026342	Rhabditis_1	70	278055	0.000254469	Baermann_extraction	Krassimira Ilieva-Makulec
611	Rhabditis_1	April_2010	4	Decomposer	Rhabditis_1	Nematoda	Secernentea	Rhabditida	Rhabditidae	Rhabditis	1	0.795022	0.00356274	3.56274e-09	1.78137e-08	7.7032e-05	2.74782e-05	8.75	0.000990638	Rhabditis_1	70	278055	0.000254469	Baermann_extraction	Krassimira Ilieva-Makulec
612	Rhabditis_1	April_2010	4	Decomposer	Rhabditis_1	Nematoda	Secernentea	Rhabditida	Rhabditidae	Rhabditis	1	0.795022	0.00388663	3.88663e-09	1.94331e-08	8.20123e-05	2.92547e-05	8.75	0.0010807	Rhabditis_1	70	278055	0.000254469	Baermann_extraction	Krassimira Ilieva-Makulec
613	Rhabditis_1	April_2010	4	Decomposer	Rhabditis_1	Nematoda	Secernentea	Rhabditida	Rhabditidae	Rhabditis	1	0.795022	0.00505261	5.05261e-09	2.52631e-08	9.90645e-05	3.53375e-05	8.75	0.0014049	Rhabditis_1	70	278055	0.000254469	Baermann_extraction	Krassimira Ilieva-Makulec
614	Rhabditis_1	April_2010	4	Decomposer	Rhabditis_1	Nematoda	Secernentea	Rhabditida	Rhabditidae	Rhabditis	1	0.795022	0.0207287	2.07287e-08	1.03643e-07	0.000273727	9.76417e-05	8.75	0.00576372	Rhabditis_1	70	278055	0.000254469	Baermann_extraction	Krassimira Ilieva-Makulec
615	Rhabditis_1	April_2010	4	Decomposer	Rhabditis_1	Nematoda	Secernentea	Rhabditida	Rhabditidae	Rhabditis	1	0.795022	0.00323886	3.23886e-09	1.61943e-08	7.19231e-05	2.56558e-05	8.75	0.000900581	Rhabditis_1	70	278055	0.000254469	Baermann_extraction	Krassimira Ilieva-Makulec
616	Rhabditis_1	April_2010	4	Decomposer	Rhabditis_1	Nematoda	Secernentea	Rhabditida	Rhabditidae	Rhabditis	1	0.795022	0.0186558	1.86558e-08	9.3279e-08	0.00025373	9.05086e-05	8.75	0.00518734	Rhabditis_1	70	278055	0.000254469	Baermann_extraction	Krassimira Ilieva-Makulec
617	Rhabditis_1	April_2010	4	Decomposer	Rhabditis_1	Nematoda	Secernentea	Rhabditida	Rhabditidae	Rhabditis	1	0.795022	0.0331983	3.31983e-08	1.65991e-07	0.000384228	0.000137059	8.75	0.00923096	Rhabditis_1	70	278055	0.000254469	Baermann_extraction	Krassimira Ilieva-Makulec
618	Rhabditis_1	April_2010	4	Decomposer	Rhabditis_1	Nematoda	Secernentea	Rhabditida	Rhabditidae	Rhabditis	1	0.795022	0.111093	1.11093e-07	5.55464e-07	0.000916812	0.000327038	8.75	0.03089	Rhabditis_1	70	278055	0.000254469	Baermann_extraction	Krassimira Ilieva-Makulec
619	Rhabditis_1	April_2010	4	Decomposer	Rhabditis_1	Nematoda	Secernentea	Rhabditida	Rhabditidae	Rhabditis	1	0.795022	0.307691	3.07691e-07	1.53846e-06	0.0019091	0.000681	8.75	0.085555	Rhabditis_1	70	278055	0.000254469	Baermann_extraction	Krassimira Ilieva-Makulec
620	Wilsonema_1	April_2010	4	Decomposer	Wilsonema_1	Nematoda	Adenophorea	Plectida	Plectidae	Wilsonema	1	0.862335	0.00801617	8.01617e-09	4.00808e-08	0.000138116	4.92674e-05	8.75	0.000371189	Wilsonema_1	11	46305.1	0.000254469	Baermann_extraction	Krassimira Ilieva-Makulec
621	Wilsonema_1	April_2010	4	Decomposer	Wilsonema_1	Nematoda	Adenophorea	Plectida	Plectidae	Wilsonema	1	0.862335	0.00757892	7.57892e-09	3.78946e-08	0.000132649	4.73174e-05	8.75	0.000350942	Wilsonema_1	11	46305.1	0.000254469	Baermann_extraction	Krassimira Ilieva-Makulec
622	Achaeta_eiseni___	April_2010	5	Decomposer	Achaeta_eiseni___	Annelida	Oligochaeta	Tubificida	Enchytraeidae	Achaeta	eiseni	0.868759	4.86501	4.86501e-06	3.24496e-05	0.0330255	0.0226181	8.75	0.0482956	Achaeta_eiseni___	9	9927.13	0.000962113	O'Connor_extraction	Ewa Nowak
623	Achaeta_eiseni___	April_2010	5	Decomposer	Achaeta_eiseni___	Annelida	Oligochaeta	Tubificida	Enchytraeidae	Achaeta	eiseni	0.868759	1.03165	1.03165e-06	6.88113e-06	0.0116835	0.00800161	8.75	0.0102413	Achaeta_eiseni___	9	9927.13	0.000962113	O'Connor_extraction	Ewa Nowak
624	Achaeta_eiseni___	April_2010	5	Decomposer	Achaeta_eiseni___	Annelida	Oligochaeta	Tubificida	Enchytraeidae	Achaeta	eiseni	0.868759	4.86501	4.86501e-06	3.24496e-05	0.0330255	0.0226181	8.75	0.0482956	Achaeta_eiseni___	9	9927.13	0.000962113	O'Connor_extraction	Ewa Nowak
625	Achaeta_eiseni___	April_2010	5	Decomposer	Achaeta_eiseni___	Annelida	Oligochaeta	Tubificida	Enchytraeidae	Achaeta	eiseni	0.868759	1.51627	1.51627e-06	1.01135e-05	0.0151225	0.0103569	8.75	0.0150522	Achaeta_eiseni___	9	9927.13	0.000962113	O'Connor_extraction	Ewa Nowak
626	Achaeta_eiseni___	April_2010	5	Decomposer	Achaeta_eiseni___	Annelida	Oligochaeta	Tubificida	Enchytraeidae	Achaeta	eiseni	0.868759	1.34522	1.34522e-06	8.97262e-06	0.0139571	0.00955875	8.75	0.0133542	Achaeta_eiseni___	9	9927.13	0.000962113	O'Connor_extraction	Ewa Nowak
627	Achaeta_eiseni___	April_2010	5	Decomposer	Achaeta_eiseni___	Annelida	Oligochaeta	Tubificida	Enchytraeidae	Achaeta	eiseni	0.868759	2.73698	2.73698e-06	1.82557e-05	0.0224634	0.0153844	8.75	0.0271704	Achaeta_eiseni___	9	9927.13	0.000962113	O'Connor_extraction	Ewa Nowak
628	Achaeta_eiseni___	April_2010	5	Decomposer	Achaeta_eiseni___	Annelida	Oligochaeta	Tubificida	Enchytraeidae	Achaeta	eiseni	0.868759	1.88644	1.88644e-06	1.25826e-05	0.0175059	0.0119892	8.75	0.0187269	Achaeta_eiseni___	9	9927.13	0.000962113	O'Connor_extraction	Ewa Nowak
629	Achaeta_eiseni___	April_2010	5	Decomposer	Achaeta_eiseni___	Annelida	Oligochaeta	Tubificida	Enchytraeidae	Achaeta	eiseni	0.868759	2.51074	2.51074e-06	1.67467e-05	0.0212017	0.0145204	8.75	0.0249244	Achaeta_eiseni___	9	9927.13	0.000962113	O'Connor_extraction	Ewa Nowak
630	Achaeta_eiseni___	April_2010	5	Decomposer	Achaeta_eiseni___	Annelida	Oligochaeta	Tubificida	Enchytraeidae	Achaeta	eiseni	0.868759	1.51627	1.51627e-06	1.01135e-05	0.0151225	0.0103569	8.75	0.0150522	Achaeta_eiseni___	9	9927.13	0.000962113	O'Connor_extraction	Ewa Nowak
631	Acrobeloides_nanus	April_2010	5	Decomposer	Acrobeloides_nanus	Nematoda	Secernentea	Rhabditida	Cephalobidae	Acrobeloides	nanus	0.788799	0.0134898	1.34898e-08	6.74492e-08	0.000200905	7.16653e-05	8.75	0.000690688	Acrobeloides_nanus	13	51200.7	0.000254469	Baermann_extraction	Krassimira Ilieva-Makulec
632	Amischa_analis	April_2010	5	Decomposer	Amischa_analis	Arthropoda	Insecta	Coleoptera	Staphylinidae	Amischa	analis	0.878685	44	4.4e-05	0.000132	0.185427	0.0601172	8.75	0.000488889	Amischa_analis	1	11.1111	0.09	Lab Hand-sorting	Andrezj Melke
633	Anaplectus_sp.1	April_2010	5	Decomposer	Anaplectus_sp.1	Nematoda	Adenophorea	Plectida	Plectidae	Anaplectus	sp.1	0.863265	0.0485828	4.85828e-08	2.42914e-07	0.000505422	0.00018029	8.75	0.00497495	Anaplectus_sp.1	26	102401	0.000254469	Baermann_extraction	Krassimira Ilieva-Makulec
634	Anaplectus_sp.1	April_2010	5	Decomposer	Anaplectus_sp.1	Nematoda	Adenophorea	Plectida	Plectidae	Anaplectus	sp.1	0.863265	0.116315	1.16315e-07	5.81577e-07	0.000947644	0.000338036	8.75	0.0119108	Anaplectus_sp.1	26	102401	0.000254469	Baermann_extraction	Krassimira Ilieva-Makulec
635	Aphelenchoides_1	April_2010	5	Decomposer	Aphelenchoides_1	Nematoda	Secernentea	Aphelenchida	Aphelenchoididae	Aphelenchoides	1	0.746035	0.00116599	1.16599e-09	5.82994e-09	3.44672e-05	1.22949e-05	8.75	0.000835794	Aphelenchoides_1	182	716810	0.000254469	Baermann_extraction	Krassimira Ilieva-Makulec
636	Aphelenchoides_1	April_2010	5	Decomposer	Aphelenchoides_1	Nematoda	Secernentea	Aphelenchida	Aphelenchoididae	Aphelenchoides	1	0.746035	0.00220242	2.20242e-09	1.10121e-08	5.44847e-05	1.94353e-05	8.75	0.00157872	Aphelenchoides_1	182	716810	0.000254469	Baermann_extraction	Krassimira Ilieva-Makulec
637	Aphelenchoides_1	April_2010	5	Decomposer	Aphelenchoides_1	Nematoda	Secernentea	Aphelenchida	Aphelenchoididae	Aphelenchoides	1	0.746035	0.000728742	7.28742e-10	3.64371e-09	2.4572e-05	8.76511e-06	8.75	0.00052237	Aphelenchoides_1	182	716810	0.000254469	Baermann_extraction	Krassimira Ilieva-Makulec
638	Aphelenchoides_1	April_2010	5	Decomposer	Aphelenchoides_1	Nematoda	Secernentea	Aphelenchida	Aphelenchoididae	Aphelenchoides	1	0.746035	0.00116599	1.16599e-09	5.82994e-09	3.44672e-05	1.22949e-05	8.75	0.000835794	Aphelenchoides_1	182	716810	0.000254469	Baermann_extraction	Krassimira Ilieva-Makulec
639	Aphelenchoides_1	April_2010	5	Decomposer	Aphelenchoides_1	Nematoda	Secernentea	Aphelenchida	Aphelenchoididae	Aphelenchoides	1	0.746035	0.00207287	2.07287e-09	1.03643e-08	5.21576e-05	1.86052e-05	8.75	0.00148585	Aphelenchoides_1	182	716810	0.000254469	Baermann_extraction	Krassimira Ilieva-Makulec
640	Aphelenchoides_1	April_2010	5	Decomposer	Aphelenchoides_1	Nematoda	Secernentea	Aphelenchida	Aphelenchoididae	Aphelenchoides	1	0.746035	0.0012753	1.2753e-09	6.3765e-09	3.67644e-05	1.31143e-05	8.75	0.000914148	Aphelenchoides_1	182	716810	0.000254469	Baermann_extraction	Krassimira Ilieva-Makulec
641	Aphelenchoides_1	April_2010	5	Decomposer	Aphelenchoides_1	Nematoda	Secernentea	Aphelenchida	Aphelenchoididae	Aphelenchoides	1	0.746035	0.00207287	2.07287e-09	1.03643e-08	5.21576e-05	1.86052e-05	8.75	0.00148585	Aphelenchoides_1	182	716810	0.000254469	Baermann_extraction	Krassimira Ilieva-Makulec
642	Aphelenchoides_1	April_2010	5	Decomposer	Aphelenchoides_1	Nematoda	Secernentea	Aphelenchida	Aphelenchoididae	Aphelenchoides	1	0.746035	0.00109311	1.09311e-09	5.46557e-09	3.29022e-05	1.17366e-05	8.75	0.000783552	Aphelenchoides_1	182	716810	0.000254469	Baermann_extraction	Krassimira Ilieva-Makulec
643	Aphelenchoides_1	April_2010	5	Decomposer	Aphelenchoides_1	Nematoda	Secernentea	Aphelenchida	Aphelenchoididae	Aphelenchoides	1	0.746035	0.00109311	1.09311e-09	5.46557e-09	3.29022e-05	1.17366e-05	8.75	0.000783552	Aphelenchoides_1	182	716810	0.000254469	Baermann_extraction	Krassimira Ilieva-Makulec
644	Aphelenchoides_1	April_2010	5	Decomposer	Aphelenchoides_1	Nematoda	Secernentea	Aphelenchida	Aphelenchoididae	Aphelenchoides	1	0.746035	0.0022672	2.2672e-09	1.1336e-08	5.56338e-05	1.98452e-05	8.75	0.00162515	Aphelenchoides_1	182	716810	0.000254469	Baermann_extraction	Krassimira Ilieva-Makulec
645	Aphelenchoides_1	April_2010	5	Decomposer	Aphelenchoides_1	Nematoda	Secernentea	Aphelenchida	Aphelenchoididae	Aphelenchoides	1	0.746035	0.00109311	1.09311e-09	5.46557e-09	3.29022e-05	1.17366e-05	8.75	0.000783552	Aphelenchoides_1	182	716810	0.000254469	Baermann_extraction	Krassimira Ilieva-Makulec
646	Aphelenchoides_1	April_2010	5	Decomposer	Aphelenchoides_1	Nematoda	Secernentea	Aphelenchida	Aphelenchoididae	Aphelenchoides	1	0.746035	0.00145748	1.45748e-09	7.28742e-09	4.04745e-05	1.44377e-05	8.75	0.00104474	Aphelenchoides_1	182	716810	0.000254469	Baermann_extraction	Krassimira Ilieva-Makulec
647	Aphelenchoides_1	April_2010	5	Decomposer	Aphelenchoides_1	Nematoda	Secernentea	Aphelenchida	Aphelenchoididae	Aphelenchoides	1	0.746035	0.00174898	1.74898e-09	8.74491e-09	4.61521e-05	1.6463e-05	8.75	0.00125369	Aphelenchoides_1	182	716810	0.000254469	Baermann_extraction	Krassimira Ilieva-Makulec
648	Aphelenchoides_1	April_2010	5	Decomposer	Aphelenchoides_1	Nematoda	Secernentea	Aphelenchida	Aphelenchoididae	Aphelenchoides	1	0.746035	0.00174898	1.74898e-09	8.74491e-09	4.61521e-05	1.6463e-05	8.75	0.00125369	Aphelenchoides_1	182	716810	0.000254469	Baermann_extraction	Krassimira Ilieva-Makulec
649	Aphelenchoides_2	April_2010	5	Decomposer	Aphelenchoides_2	Nematoda	Secernentea	Aphelenchida	Aphelenchoididae	Aphelenchoides	2	0.746035	0.0031093	3.1093e-09	1.55465e-08	6.98399e-05	2.49127e-05	8.75	0.000795992	Aphelenchoides_2	65	256004	0.000254469	Baermann_extraction	Krassimira Ilieva-Makulec
650	Aphelenchoides_2	April_2010	5	Decomposer	Aphelenchoides_2	Nematoda	Secernentea	Aphelenchida	Aphelenchoididae	Aphelenchoides	2	0.746035	0.00506071	5.06071e-09	2.53036e-08	9.91788e-05	3.53782e-05	8.75	0.00129556	Aphelenchoides_2	65	256004	0.000254469	Baermann_extraction	Krassimira Ilieva-Makulec
651	Aphelenchoides_2	April_2010	5	Decomposer	Aphelenchoides_2	Nematoda	Secernentea	Aphelenchida	Aphelenchoididae	Aphelenchoides	2	0.746035	0.00138461	1.38461e-09	6.92305e-09	3.9007e-05	1.39143e-05	8.75	0.000354465	Aphelenchoides_2	65	256004	0.000254469	Baermann_extraction	Krassimira Ilieva-Makulec
652	Aphelenchoides_2	April_2010	5	Decomposer	Aphelenchoides_2	Nematoda	Secernentea	Aphelenchida	Aphelenchoididae	Aphelenchoides	2	0.746035	0.00145748	1.45748e-09	7.28742e-09	4.04745e-05	1.44377e-05	8.75	0.00037312	Aphelenchoides_2	65	256004	0.000254469	Baermann_extraction	Krassimira Ilieva-Makulec
653	Aphelenchoides_2	April_2010	5	Decomposer	Aphelenchoides_2	Nematoda	Secernentea	Aphelenchida	Aphelenchoididae	Aphelenchoides	2	0.746035	0.00233198	2.33198e-09	1.16599e-08	5.67738e-05	2.02519e-05	8.75	0.000596995	Aphelenchoides_2	65	256004	0.000254469	Baermann_extraction	Krassimira Ilieva-Makulec
654	Aphelenchoides_3	April_2010	5	Decomposer	Aphelenchoides_3	Nematoda	Secernentea	Aphelenchida	Aphelenchoididae	Aphelenchoides	3	0.746035	0.0025506	2.5506e-09	1.2753e-08	6.05576e-05	2.16016e-05	8.75	0.000261185	Aphelenchoides_3	26	102401	0.000254469	Baermann_extraction	Krassimira Ilieva-Makulec
655	Aphelenchoides_3	April_2010	5	Decomposer	Aphelenchoides_3	Nematoda	Secernentea	Aphelenchida	Aphelenchoididae	Aphelenchoides	3	0.746035	0.0045344	4.5344e-09	2.2672e-08	9.1639e-05	3.26887e-05	8.75	0.000464329	Aphelenchoides_3	26	102401	0.000254469	Baermann_extraction	Krassimira Ilieva-Makulec
656	Atheta_orbata	April_2010	5	Decomposer	Atheta_orbata	Arthropoda	Insecta	Coleoptera	Staphylinidae	Atheta	orbata	0.878638	89	8.9e-05	0.000267	0.328081	0.106367	8.75	0.000988889	Atheta_orbata	1	11.1111	0.09	Lab Hand-sorting	Andrezj Melke
657	Buchholzia_appendiculata	April_2010	5	Decomposer	Buchholzia_appendiculata	Annelida	Oligochaeta	Tubificida	Enchytraeidae	Buchholzia	appendiculata	0.867392	7.55476	7.55476e-06	5.03902e-05	0.0443518	0.0303751	8.75	0.00833301	Buchholzia_appendiculata	1	1103.01	0.000962113	O'Connor_extraction	Ewa Nowak
658	Chelidura_acanthropygia	April_2010	5	Decomposer	Chelidura_acanthropygia	Arthropoda	Insecta	Dermaptera	Forficulidae	Chelidura	acanthropygia	0.902892	11200	0.0112	0.0448	25.0804	8.1313	8.75	0.124444	Chelidura_acanthropygia	1	11.1111	0.09	Lab Hand-sorting	Alexia Hoste-Danyłow
659	Cognettia_sphagnetorum	April_2010	5	Decomposer	Cognettia_sphagnetorum	Annelida	Oligochaeta	Tubificida	Enchytraeidae	Cognettia	sphagnetorum	0.866733	11.7463	1.17463e-05	7.83479e-05	0.0596125	0.0408266	8.75	0.233214	Cognettia_sphagnetorum	19	19854.3	0.000962113	O'Connor_extraction	Ewa Nowak
660	Cognettia_sphagnetorum	April_2010	5	Decomposer	Cognettia_sphagnetorum	Annelida	Oligochaeta	Tubificida	Enchytraeidae	Cognettia	sphagnetorum	0.866733	11.7463	1.17463e-05	7.83479e-05	0.0596125	0.0408266	8.75	0.233214	Cognettia_sphagnetorum	19	19854.3	0.000962113	O'Connor_extraction	Ewa Nowak
661	Cognettia_sphagnetorum	April_2010	5	Decomposer	Cognettia_sphagnetorum	Annelida	Oligochaeta	Tubificida	Enchytraeidae	Cognettia	sphagnetorum	0.866733	21.8807	2.18807e-05	0.000145944	0.0904366	0.061937	8.75	0.434425	Cognettia_sphagnetorum	19	19854.3	0.000962113	O'Connor_extraction	Ewa Nowak
662	Cognettia_sphagnetorum	April_2010	5	Decomposer	Cognettia_sphagnetorum	Annelida	Oligochaeta	Tubificida	Enchytraeidae	Cognettia	sphagnetorum	0.866733	3.45033	3.45033e-06	2.30137e-05	0.0262343	0.017967	8.75	0.0685038	Cognettia_sphagnetorum	19	19854.3	0.000962113	O'Connor_extraction	Ewa Nowak
663	Cognettia_sphagnetorum	April_2010	5	Decomposer	Cognettia_sphagnetorum	Annelida	Oligochaeta	Tubificida	Enchytraeidae	Cognettia	sphagnetorum	0.866733	16.5417	1.65417e-05	0.000110333	0.0749813	0.0513522	8.75	0.328423	Cognettia_sphagnetorum	19	19854.3	0.000962113	O'Connor_extraction	Ewa Nowak
664	Cognettia_sphagnetorum	April_2010	5	Decomposer	Cognettia_sphagnetorum	Annelida	Oligochaeta	Tubificida	Enchytraeidae	Cognettia	sphagnetorum	0.866733	21.8807	2.18807e-05	0.000145944	0.0904366	0.061937	8.75	0.434425	Cognettia_sphagnetorum	19	19854.3	0.000962113	O'Connor_extraction	Ewa Nowak
665	Cognettia_sphagnetorum	April_2010	5	Decomposer	Cognettia_sphagnetorum	Annelida	Oligochaeta	Tubificida	Enchytraeidae	Cognettia	sphagnetorum	0.866733	9.9931	9.9931e-06	6.6654e-05	0.0534937	0.0366361	8.75	0.198406	Cognettia_sphagnetorum	19	19854.3	0.000962113	O'Connor_extraction	Ewa Nowak
666	Cognettia_sphagnetorum	April_2010	5	Decomposer	Cognettia_sphagnetorum	Annelida	Oligochaeta	Tubificida	Enchytraeidae	Cognettia	sphagnetorum	0.866733	16.5417	1.65417e-05	0.000110333	0.0749813	0.0513522	8.75	0.328423	Cognettia_sphagnetorum	19	19854.3	0.000962113	O'Connor_extraction	Ewa Nowak
667	Cognettia_sphagnetorum	April_2010	5	Decomposer	Cognettia_sphagnetorum	Annelida	Oligochaeta	Tubificida	Enchytraeidae	Cognettia	sphagnetorum	0.866733	5.71137	5.71137e-06	3.80949e-05	0.0367722	0.0251841	8.75	0.113395	Cognettia_sphagnetorum	19	19854.3	0.000962113	O'Connor_extraction	Ewa Nowak
668	Cognettia_sphagnetorum	April_2010	5	Decomposer	Cognettia_sphagnetorum	Annelida	Oligochaeta	Tubificida	Enchytraeidae	Cognettia	sphagnetorum	0.866733	9.5704	9.5704e-06	6.38346e-05	0.0519669	0.0355904	8.75	0.190013	Cognettia_sphagnetorum	19	19854.3	0.000962113	O'Connor_extraction	Ewa Nowak
669	Cognettia_sphagnetorum	April_2010	5	Decomposer	Cognettia_sphagnetorum	Annelida	Oligochaeta	Tubificida	Enchytraeidae	Cognettia	sphagnetorum	0.866733	8.34108	8.34108e-06	5.5635e-05	0.0473939	0.0324585	8.75	0.165606	Cognettia_sphagnetorum	19	19854.3	0.000962113	O'Connor_extraction	Ewa Nowak
670	Cognettia_sphagnetorum	April_2010	5	Decomposer	Cognettia_sphagnetorum	Annelida	Oligochaeta	Tubificida	Enchytraeidae	Cognettia	sphagnetorum	0.866733	11.7463	1.17463e-05	7.83479e-05	0.0596125	0.0408266	8.75	0.233214	Cognettia_sphagnetorum	19	19854.3	0.000962113	O'Connor_extraction	Ewa Nowak
671	Cognettia_sphagnetorum	April_2010	5	Decomposer	Cognettia_sphagnetorum	Annelida	Oligochaeta	Tubificida	Enchytraeidae	Cognettia	sphagnetorum	0.866733	5.71137	5.71137e-06	3.80949e-05	0.0367722	0.0251841	8.75	0.113395	Cognettia_sphagnetorum	19	19854.3	0.000962113	O'Connor_extraction	Ewa Nowak
672	Cognettia_sphagnetorum	April_2010	5	Decomposer	Cognettia_sphagnetorum	Annelida	Oligochaeta	Tubificida	Enchytraeidae	Cognettia	sphagnetorum	0.866733	5.71137	5.71137e-06	3.80949e-05	0.0367722	0.0251841	8.75	0.113395	Cognettia_sphagnetorum	19	19854.3	0.000962113	O'Connor_extraction	Ewa Nowak
673	Cognettia_sphagnetorum	April_2010	5	Decomposer	Cognettia_sphagnetorum	Annelida	Oligochaeta	Tubificida	Enchytraeidae	Cognettia	sphagnetorum	0.866733	9.5704	9.5704e-06	6.38346e-05	0.0519669	0.0355904	8.75	0.190013	Cognettia_sphagnetorum	19	19854.3	0.000962113	O'Connor_extraction	Ewa Nowak
674	Cognettia_sphagnetorum	April_2010	5	Decomposer	Cognettia_sphagnetorum	Annelida	Oligochaeta	Tubificida	Enchytraeidae	Cognettia	sphagnetorum	0.866733	3.45033	3.45033e-06	2.30137e-05	0.0262343	0.017967	8.75	0.0685038	Cognettia_sphagnetorum	19	19854.3	0.000962113	O'Connor_extraction	Ewa Nowak
675	Cognettia_sphagnetorum	April_2010	5	Decomposer	Cognettia_sphagnetorum	Annelida	Oligochaeta	Tubificida	Enchytraeidae	Cognettia	sphagnetorum	0.866733	11.7463	1.17463e-05	7.83479e-05	0.0596125	0.0408266	8.75	0.233214	Cognettia_sphagnetorum	19	19854.3	0.000962113	O'Connor_extraction	Ewa Nowak
676	Cognettia_sphagnetorum	April_2010	5	Decomposer	Cognettia_sphagnetorum	Annelida	Oligochaeta	Tubificida	Enchytraeidae	Cognettia	sphagnetorum	0.866733	5.71137	5.71137e-06	3.80949e-05	0.0367722	0.0251841	8.75	0.113395	Cognettia_sphagnetorum	19	19854.3	0.000962113	O'Connor_extraction	Ewa Nowak
677	Dendrobaena_octaedra	April_2010	5	Decomposer	Dendrobaena_octaedra	Annelida	Oligochaeta	Opisthopora	Lumbricidae	Dendrobaena	octaedra	0.921491	385	0.000385	0.0021175	1.50273	0.738458	8.75	0.00427778	Dendrobaena_octaedra	1	11.1111	0.09	Lab Hand-sorting	Alexia Hoste-Danyłow
678	Ditylenchus_1	April_2010	5	Decomposer	Ditylenchus_1	Nematoda	Secernentea	Tylenchida	Anguinidae	Ditylenchus	1	0.783094	0.0036923	3.6923e-09	1.84615e-08	7.90387e-05	2.8194e-05	8.75	0.000189048	Ditylenchus_1	13	51200.7	0.000254469	Baermann_extraction	Krassimira Ilieva-Makulec
679	Ectobius_sylvestris	April_2010	5	Decomposer	Ectobius_sylvestris	Arthropoda	Insecta	Dictyoptera	Blattellidae	Ectobius	sylvestris	0.904958	1390	0.00139	0.00556	2.40632	0.780153	8.75	0.00556	Ectobius_sylvestris	1	4	0.25	Field Hand-sorting	Alexia Hoste-Danyłow
680	Enchytraeus_sp.2	April_2010	5	Decomposer	Enchytraeus_sp.2	Annelida	Oligochaeta	Tubificida	Enchytraeidae	Enchytraeus	sp.2	0.869261	3.4026	3.4026e-06	2.26954e-05	0.0259907	0.0178001	8.75	0.0112594	Enchytraeus_sp.2	3	3309.04	0.000962113	O'Connor_extraction	Ewa Nowak
681	Enchytraeus_sp.2	April_2010	5	Decomposer	Enchytraeus_sp.2	Annelida	Oligochaeta	Tubificida	Enchytraeidae	Enchytraeus	sp.2	0.869261	3.4026	3.4026e-06	2.26954e-05	0.0259907	0.0178001	8.75	0.0112594	Enchytraeus_sp.2	3	3309.04	0.000962113	O'Connor_extraction	Ewa Nowak
682	Enchytraeus_sp.2	April_2010	5	Decomposer	Enchytraeus_sp.2	Annelida	Oligochaeta	Tubificida	Enchytraeidae	Enchytraeus	sp.2	0.869261	7.30268	7.30268e-06	4.87089e-05	0.0433548	0.0296922	8.75	0.0241649	Enchytraeus_sp.2	3	3309.04	0.000962113	O'Connor_extraction	Ewa Nowak
683	Enchytronia_sp.	April_2010	5	Decomposer	Enchytronia_sp.	Annelida	Oligochaeta	Tubificida	Enchytraeidae	Enchytronia	sp.	0.866438	1.34522	1.34522e-06	8.97262e-06	0.0139571	0.00955875	8.75	0.0593519	Enchytronia_sp.	42	44120.6	0.000962113	O'Connor_extraction	Ewa Nowak
684	Enchytronia_sp.	April_2010	5	Decomposer	Enchytronia_sp.	Annelida	Oligochaeta	Tubificida	Enchytraeidae	Enchytronia	sp.	0.866438	1.34522	1.34522e-06	8.97262e-06	0.0139571	0.00955875	8.75	0.0593519	Enchytronia_sp.	42	44120.6	0.000962113	O'Connor_extraction	Ewa Nowak
685	Enchytronia_sp.	April_2010	5	Decomposer	Enchytronia_sp.	Annelida	Oligochaeta	Tubificida	Enchytraeidae	Enchytronia	sp.	0.866438	1.34522	1.34522e-06	8.97262e-06	0.0139571	0.00955875	8.75	0.0593519	Enchytronia_sp.	42	44120.6	0.000962113	O'Connor_extraction	Ewa Nowak
686	Enchytronia_sp.	April_2010	5	Decomposer	Enchytronia_sp.	Annelida	Oligochaeta	Tubificida	Enchytraeidae	Enchytronia	sp.	0.866438	1.34522	1.34522e-06	8.97262e-06	0.0139571	0.00955875	8.75	0.0593519	Enchytronia_sp.	42	44120.6	0.000962113	O'Connor_extraction	Ewa Nowak
687	Enchytronia_sp.	April_2010	5	Decomposer	Enchytronia_sp.	Annelida	Oligochaeta	Tubificida	Enchytraeidae	Enchytronia	sp.	0.866438	1.34522	1.34522e-06	8.97262e-06	0.0139571	0.00955875	8.75	0.0593519	Enchytronia_sp.	42	44120.6	0.000962113	O'Connor_extraction	Ewa Nowak
688	Enchytronia_sp.	April_2010	5	Decomposer	Enchytronia_sp.	Annelida	Oligochaeta	Tubificida	Enchytraeidae	Enchytronia	sp.	0.866438	1.6967	1.6967e-06	1.1317e-05	0.0163057	0.0111672	8.75	0.0748594	Enchytronia_sp.	42	44120.6	0.000962113	O'Connor_extraction	Ewa Nowak
689	Enchytronia_sp.	April_2010	5	Decomposer	Enchytronia_sp.	Annelida	Oligochaeta	Tubificida	Enchytraeidae	Enchytronia	sp.	0.866438	1.34522	1.34522e-06	8.97262e-06	0.0139571	0.00955875	8.75	0.0593519	Enchytronia_sp.	42	44120.6	0.000962113	O'Connor_extraction	Ewa Nowak
690	Enchytronia_sp.	April_2010	5	Decomposer	Enchytronia_sp.	Annelida	Oligochaeta	Tubificida	Enchytraeidae	Enchytronia	sp.	0.866438	1.6967	1.6967e-06	1.1317e-05	0.0163057	0.0111672	8.75	0.0748594	Enchytronia_sp.	42	44120.6	0.000962113	O'Connor_extraction	Ewa Nowak
691	Enchytronia_sp.	April_2010	5	Decomposer	Enchytronia_sp.	Annelida	Oligochaeta	Tubificida	Enchytraeidae	Enchytronia	sp.	0.866438	2.29353	2.29353e-06	1.52979e-05	0.0199545	0.0136662	8.75	0.101192	Enchytronia_sp.	42	44120.6	0.000962113	O'Connor_extraction	Ewa Nowak
692	Enchytronia_sp.	April_2010	5	Decomposer	Enchytronia_sp.	Annelida	Oligochaeta	Tubificida	Enchytraeidae	Enchytronia	sp.	0.866438	2.29353	2.29353e-06	1.52979e-05	0.0199545	0.0136662	8.75	0.101192	Enchytronia_sp.	42	44120.6	0.000962113	O'Connor_extraction	Ewa Nowak
693	Enchytronia_sp.	April_2010	5	Decomposer	Enchytronia_sp.	Annelida	Oligochaeta	Tubificida	Enchytraeidae	Enchytronia	sp.	0.866438	0.889332	8.89332e-07	5.93185e-06	0.0105773	0.00724407	8.75	0.0392379	Enchytronia_sp.	42	44120.6	0.000962113	O'Connor_extraction	Ewa Nowak
694	Enchytronia_sp.	April_2010	5	Decomposer	Enchytronia_sp.	Annelida	Oligochaeta	Tubificida	Enchytraeidae	Enchytronia	sp.	0.866438	1.18365	1.18365e-06	7.89495e-06	0.0128104	0.00877343	8.75	0.0522233	Enchytronia_sp.	42	44120.6	0.000962113	O'Connor_extraction	Ewa Nowak
695	Enchytronia_sp.	April_2010	5	Decomposer	Enchytronia_sp.	Annelida	Oligochaeta	Tubificida	Enchytraeidae	Enchytronia	sp.	0.866438	1.34522	1.34522e-06	8.97262e-06	0.0139571	0.00955875	8.75	0.0593519	Enchytronia_sp.	42	44120.6	0.000962113	O'Connor_extraction	Ewa Nowak
696	Enchytronia_sp.	April_2010	5	Decomposer	Enchytronia_sp.	Annelida	Oligochaeta	Tubificida	Enchytraeidae	Enchytronia	sp.	0.866438	2.29353	2.29353e-06	1.52979e-05	0.0199545	0.0136662	8.75	0.101192	Enchytronia_sp.	42	44120.6	0.000962113	O'Connor_extraction	Ewa Nowak
697	Enchytronia_sp.	April_2010	5	Decomposer	Enchytronia_sp.	Annelida	Oligochaeta	Tubificida	Enchytraeidae	Enchytronia	sp.	0.866438	2.29353	2.29353e-06	1.52979e-05	0.0199545	0.0136662	8.75	0.101192	Enchytronia_sp.	42	44120.6	0.000962113	O'Connor_extraction	Ewa Nowak
698	Enchytronia_sp.	April_2010	5	Decomposer	Enchytronia_sp.	Annelida	Oligochaeta	Tubificida	Enchytraeidae	Enchytronia	sp.	0.866438	1.34522	1.34522e-06	8.97262e-06	0.0139571	0.00955875	8.75	0.0593519	Enchytronia_sp.	42	44120.6	0.000962113	O'Connor_extraction	Ewa Nowak
699	Enchytronia_sp.	April_2010	5	Decomposer	Enchytronia_sp.	Annelida	Oligochaeta	Tubificida	Enchytraeidae	Enchytronia	sp.	0.866438	1.34522	1.34522e-06	8.97262e-06	0.0139571	0.00955875	8.75	0.0593519	Enchytronia_sp.	42	44120.6	0.000962113	O'Connor_extraction	Ewa Nowak
700	Enchytronia_sp.	April_2010	5	Decomposer	Enchytronia_sp.	Annelida	Oligochaeta	Tubificida	Enchytraeidae	Enchytronia	sp.	0.866438	1.34522	1.34522e-06	8.97262e-06	0.0139571	0.00955875	8.75	0.0593519	Enchytronia_sp.	42	44120.6	0.000962113	O'Connor_extraction	Ewa Nowak
701	Enchytronia_sp.	April_2010	5	Decomposer	Enchytronia_sp.	Annelida	Oligochaeta	Tubificida	Enchytraeidae	Enchytronia	sp.	0.866438	1.34522	1.34522e-06	8.97262e-06	0.0139571	0.00955875	8.75	0.0593519	Enchytronia_sp.	42	44120.6	0.000962113	O'Connor_extraction	Ewa Nowak
702	Enchytronia_sp.	April_2010	5	Decomposer	Enchytronia_sp.	Annelida	Oligochaeta	Tubificida	Enchytraeidae	Enchytronia	sp.	0.866438	1.34522	1.34522e-06	8.97262e-06	0.0139571	0.00955875	8.75	0.0593519	Enchytronia_sp.	42	44120.6	0.000962113	O'Connor_extraction	Ewa Nowak
703	Enchytronia_sp.	April_2010	5	Decomposer	Enchytronia_sp.	Annelida	Oligochaeta	Tubificida	Enchytraeidae	Enchytronia	sp.	0.866438	1.34522	1.34522e-06	8.97262e-06	0.0139571	0.00955875	8.75	0.0593519	Enchytronia_sp.	42	44120.6	0.000962113	O'Connor_extraction	Ewa Nowak
704	Enchytronia_sp.	April_2010	5	Decomposer	Enchytronia_sp.	Annelida	Oligochaeta	Tubificida	Enchytraeidae	Enchytronia	sp.	0.866438	1.34522	1.34522e-06	8.97262e-06	0.0139571	0.00955875	8.75	0.0593519	Enchytronia_sp.	42	44120.6	0.000962113	O'Connor_extraction	Ewa Nowak
705	Enchytronia_sp.	April_2010	5	Decomposer	Enchytronia_sp.	Annelida	Oligochaeta	Tubificida	Enchytraeidae	Enchytronia	sp.	0.866438	2.29353	2.29353e-06	1.52979e-05	0.0199545	0.0136662	8.75	0.101192	Enchytronia_sp.	42	44120.6	0.000962113	O'Connor_extraction	Ewa Nowak
706	Enchytronia_sp.	April_2010	5	Decomposer	Enchytronia_sp.	Annelida	Oligochaeta	Tubificida	Enchytraeidae	Enchytronia	sp.	0.866438	2.29353	2.29353e-06	1.52979e-05	0.0199545	0.0136662	8.75	0.101192	Enchytronia_sp.	42	44120.6	0.000962113	O'Connor_extraction	Ewa Nowak
707	Enchytronia_sp.	April_2010	5	Decomposer	Enchytronia_sp.	Annelida	Oligochaeta	Tubificida	Enchytraeidae	Enchytronia	sp.	0.866438	2.29353	2.29353e-06	1.52979e-05	0.0199545	0.0136662	8.75	0.101192	Enchytronia_sp.	42	44120.6	0.000962113	O'Connor_extraction	Ewa Nowak
708	Enchytronia_sp.	April_2010	5	Decomposer	Enchytronia_sp.	Annelida	Oligochaeta	Tubificida	Enchytraeidae	Enchytronia	sp.	0.866438	2.29353	2.29353e-06	1.52979e-05	0.0199545	0.0136662	8.75	0.101192	Enchytronia_sp.	42	44120.6	0.000962113	O'Connor_extraction	Ewa Nowak
709	Enchytronia_sp.	April_2010	5	Decomposer	Enchytronia_sp.	Annelida	Oligochaeta	Tubificida	Enchytraeidae	Enchytronia	sp.	0.866438	2.29353	2.29353e-06	1.52979e-05	0.0199545	0.0136662	8.75	0.101192	Enchytronia_sp.	42	44120.6	0.000962113	O'Connor_extraction	Ewa Nowak
710	Enchytronia_sp.	April_2010	5	Decomposer	Enchytronia_sp.	Annelida	Oligochaeta	Tubificida	Enchytraeidae	Enchytronia	sp.	0.866438	2.29353	2.29353e-06	1.52979e-05	0.0199545	0.0136662	8.75	0.101192	Enchytronia_sp.	42	44120.6	0.000962113	O'Connor_extraction	Ewa Nowak
711	Enchytronia_sp.	April_2010	5	Decomposer	Enchytronia_sp.	Annelida	Oligochaeta	Tubificida	Enchytraeidae	Enchytronia	sp.	0.866438	2.29353	2.29353e-06	1.52979e-05	0.0199545	0.0136662	8.75	0.101192	Enchytronia_sp.	42	44120.6	0.000962113	O'Connor_extraction	Ewa Nowak
712	Enchytronia_sp.	April_2010	5	Decomposer	Enchytronia_sp.	Annelida	Oligochaeta	Tubificida	Enchytraeidae	Enchytronia	sp.	0.866438	2.29353	2.29353e-06	1.52979e-05	0.0199545	0.0136662	8.75	0.101192	Enchytronia_sp.	42	44120.6	0.000962113	O'Connor_extraction	Ewa Nowak
713	Enchytronia_sp.	April_2010	5	Decomposer	Enchytronia_sp.	Annelida	Oligochaeta	Tubificida	Enchytraeidae	Enchytronia	sp.	0.866438	2.29353	2.29353e-06	1.52979e-05	0.0199545	0.0136662	8.75	0.101192	Enchytronia_sp.	42	44120.6	0.000962113	O'Connor_extraction	Ewa Nowak
714	Enchytronia_sp.	April_2010	5	Decomposer	Enchytronia_sp.	Annelida	Oligochaeta	Tubificida	Enchytraeidae	Enchytronia	sp.	0.866438	2.29353	2.29353e-06	1.52979e-05	0.0199545	0.0136662	8.75	0.101192	Enchytronia_sp.	42	44120.6	0.000962113	O'Connor_extraction	Ewa Nowak
715	Enchytronia_sp.	April_2010	5	Decomposer	Enchytronia_sp.	Annelida	Oligochaeta	Tubificida	Enchytraeidae	Enchytronia	sp.	0.866438	2.29353	2.29353e-06	1.52979e-05	0.0199545	0.0136662	8.75	0.101192	Enchytronia_sp.	42	44120.6	0.000962113	O'Connor_extraction	Ewa Nowak
716	Enchytronia_sp.	April_2010	5	Decomposer	Enchytronia_sp.	Annelida	Oligochaeta	Tubificida	Enchytraeidae	Enchytronia	sp.	0.866438	2.29353	2.29353e-06	1.52979e-05	0.0199545	0.0136662	8.75	0.101192	Enchytronia_sp.	42	44120.6	0.000962113	O'Connor_extraction	Ewa Nowak
717	Enchytronia_sp.	April_2010	5	Decomposer	Enchytronia_sp.	Annelida	Oligochaeta	Tubificida	Enchytraeidae	Enchytronia	sp.	0.866438	1.34522	1.34522e-06	8.97262e-06	0.0139571	0.00955875	8.75	0.0593519	Enchytronia_sp.	42	44120.6	0.000962113	O'Connor_extraction	Ewa Nowak
718	Enchytronia_sp.	April_2010	5	Decomposer	Enchytronia_sp.	Annelida	Oligochaeta	Tubificida	Enchytraeidae	Enchytronia	sp.	0.866438	1.34522	1.34522e-06	8.97262e-06	0.0139571	0.00955875	8.75	0.0593519	Enchytronia_sp.	42	44120.6	0.000962113	O'Connor_extraction	Ewa Nowak
719	Enchytronia_sp.	April_2010	5	Decomposer	Enchytronia_sp.	Annelida	Oligochaeta	Tubificida	Enchytraeidae	Enchytronia	sp.	0.866438	2.29353	2.29353e-06	1.52979e-05	0.0199545	0.0136662	8.75	0.101192	Enchytronia_sp.	42	44120.6	0.000962113	O'Connor_extraction	Ewa Nowak
720	Enchytronia_sp.	April_2010	5	Decomposer	Enchytronia_sp.	Annelida	Oligochaeta	Tubificida	Enchytraeidae	Enchytronia	sp.	0.866438	0.7568	7.568e-07	5.04786e-06	0.00949339	0.0065017	8.75	0.0333905	Enchytronia_sp.	42	44120.6	0.000962113	O'Connor_extraction	Ewa Nowak
721	Enchytronia_sp.	April_2010	5	Decomposer	Enchytronia_sp.	Annelida	Oligochaeta	Tubificida	Enchytraeidae	Enchytronia	sp.	0.866438	1.34522	1.34522e-06	8.97262e-06	0.0139571	0.00955875	8.75	0.0593519	Enchytronia_sp.	42	44120.6	0.000962113	O'Connor_extraction	Ewa Nowak
722	Enchytronia_sp.	April_2010	5	Decomposer	Enchytronia_sp.	Annelida	Oligochaeta	Tubificida	Enchytraeidae	Enchytronia	sp.	0.866438	0.889332	8.89332e-07	5.93185e-06	0.0105773	0.00724407	8.75	0.0392379	Enchytronia_sp.	42	44120.6	0.000962113	O'Connor_extraction	Ewa Nowak
723	Eumonhystera_1	April_2010	5	Decomposer	Eumonhystera_1	Nematoda	Adenophorea	Monhysterida	Monhysteridae	Eumonhystera	1	0.87455	0.0099109	9.9109e-09	4.95545e-08	0.000160912	5.73991e-05	8.75	0.00457203	Eumonhystera_1	117	461314	0.000254469	Baermann_extraction	Krassimira Ilieva-Makulec
724	Eumonhystera_1	April_2010	5	Decomposer	Eumonhystera_1	Nematoda	Adenophorea	Monhysterida	Monhysteridae	Eumonhystera	1	0.87455	0.00171254	1.71254e-09	8.56272e-09	4.54578e-05	1.62153e-05	8.75	0.000790018	Eumonhystera_1	117	461314	0.000254469	Baermann_extraction	Krassimira Ilieva-Makulec
725	Eumonhystera_1	April_2010	5	Decomposer	Eumonhystera_1	Nematoda	Adenophorea	Monhysterida	Monhysteridae	Eumonhystera	1	0.87455	0.0031093	3.1093e-09	1.55465e-08	6.98399e-05	2.49127e-05	8.75	0.00143436	Eumonhystera_1	117	461314	0.000254469	Baermann_extraction	Krassimira Ilieva-Makulec
726	Eumonhystera_1	April_2010	5	Decomposer	Eumonhystera_1	Nematoda	Adenophorea	Monhysterida	Monhysteridae	Eumonhystera	1	0.87455	0.0116599	1.16599e-08	5.82994e-08	0.000180887	6.45244e-05	8.75	0.00537887	Eumonhystera_1	117	461314	0.000254469	Baermann_extraction	Krassimira Ilieva-Makulec
727	Eumonhystera_1	April_2010	5	Decomposer	Eumonhystera_1	Nematoda	Adenophorea	Monhysterida	Monhysteridae	Eumonhystera	1	0.87455	0.00466395	4.66395e-09	2.33198e-08	9.35167e-05	3.33585e-05	8.75	0.00215154	Eumonhystera_1	117	461314	0.000254469	Baermann_extraction	Krassimira Ilieva-Makulec
728	Eumonhystera_1	April_2010	5	Decomposer	Eumonhystera_1	Nematoda	Adenophorea	Monhysterida	Monhysteridae	Eumonhystera	1	0.87455	0.00218623	2.18623e-09	1.09311e-08	5.4196e-05	1.93323e-05	8.75	0.00100854	Eumonhystera_1	117	461314	0.000254469	Baermann_extraction	Krassimira Ilieva-Makulec
729	Eumonhystera_1	April_2010	5	Decomposer	Eumonhystera_1	Nematoda	Adenophorea	Monhysterida	Monhysteridae	Eumonhystera	1	0.87455	0.00388663	3.88663e-09	1.94331e-08	8.20123e-05	2.92547e-05	8.75	0.00179296	Eumonhystera_1	117	461314	0.000254469	Baermann_extraction	Krassimira Ilieva-Makulec
730	Eumonhystera_1	April_2010	5	Decomposer	Eumonhystera_1	Nematoda	Adenophorea	Monhysterida	Monhysteridae	Eumonhystera	1	0.87455	0.00200404	2.00404e-09	1.00202e-08	5.09049e-05	1.81584e-05	8.75	0.000924491	Eumonhystera_1	117	461314	0.000254469	Baermann_extraction	Krassimira Ilieva-Makulec
731	Eumonhystera_1	April_2010	5	Decomposer	Eumonhystera_1	Nematoda	Adenophorea	Monhysterida	Monhysteridae	Eumonhystera	1	0.87455	0.00388663	3.88663e-09	1.94331e-08	8.20123e-05	2.92547e-05	8.75	0.00179296	Eumonhystera_1	117	461314	0.000254469	Baermann_extraction	Krassimira Ilieva-Makulec
732	Hemifridericia_parva	April_2010	5	Decomposer	Hemifridericia_parva	Annelida	Oligochaeta	Tubificida	Enchytraeidae	Hemifridericia	parva	0.867756	4.86501	4.86501e-06	3.24496e-05	0.0330255	0.0226181	8.75	0.0107324	Hemifridericia_parva	2	2206.03	0.000962113	O'Connor_extraction	Ewa Nowak
733	Hemifridericia_parva	April_2010	5	Decomposer	Hemifridericia_parva	Annelida	Oligochaeta	Tubificida	Enchytraeidae	Hemifridericia	parva	0.867756	6.47505	6.47505e-06	4.31886e-05	0.0399978	0.0273932	8.75	0.0142842	Hemifridericia_parva	2	2206.03	0.000962113	O'Connor_extraction	Ewa Nowak
734	Henlea_heleotropha	April_2010	5	Decomposer	Henlea_heleotropha	Annelida	Oligochaeta	Tubificida	Enchytraeidae	Henlea	heleotropha	0.86535	35.7614	3.57614e-05	0.000238529	0.125687	0.086079	8.75	0.552235	Henlea_heleotropha	14	15442.2	0.000962113	O'Connor_extraction	Ewa Nowak
735	Henlea_heleotropha	April_2010	5	Decomposer	Henlea_heleotropha	Annelida	Oligochaeta	Tubificida	Enchytraeidae	Henlea	heleotropha	0.86535	35.7614	3.57614e-05	0.000238529	0.125687	0.086079	8.75	0.552235	Henlea_heleotropha	14	15442.2	0.000962113	O'Connor_extraction	Ewa Nowak
736	Henlea_heleotropha	April_2010	5	Decomposer	Henlea_heleotropha	Annelida	Oligochaeta	Tubificida	Enchytraeidae	Henlea	heleotropha	0.86535	24.9259	2.49259e-05	0.000166256	0.0986871	0.0675875	8.75	0.384911	Henlea_heleotropha	14	15442.2	0.000962113	O'Connor_extraction	Ewa Nowak
737	Henlea_heleotropha	April_2010	5	Decomposer	Henlea_heleotropha	Annelida	Oligochaeta	Tubificida	Enchytraeidae	Henlea	heleotropha	0.86535	24.9259	2.49259e-05	0.000166256	0.0986871	0.0675875	8.75	0.384911	Henlea_heleotropha	14	15442.2	0.000962113	O'Connor_extraction	Ewa Nowak
738	Henlea_heleotropha	April_2010	5	Decomposer	Henlea_heleotropha	Annelida	Oligochaeta	Tubificida	Enchytraeidae	Henlea	heleotropha	0.86535	41.9022	4.19022e-05	0.000279488	0.139766	0.0957212	8.75	0.647062	Henlea_heleotropha	14	15442.2	0.000962113	O'Connor_extraction	Ewa Nowak
739	Henlea_heleotropha	April_2010	5	Decomposer	Henlea_heleotropha	Annelida	Oligochaeta	Tubificida	Enchytraeidae	Henlea	heleotropha	0.86535	12.302	1.2302e-05	8.20545e-05	0.0614877	0.0421109	8.75	0.18997	Henlea_heleotropha	14	15442.2	0.000962113	O'Connor_extraction	Ewa Nowak
740	Henlea_heleotropha	April_2010	5	Decomposer	Henlea_heleotropha	Annelida	Oligochaeta	Tubificida	Enchytraeidae	Henlea	heleotropha	0.86535	16.0247	1.60247e-05	0.000106885	0.0734028	0.0502711	8.75	0.247457	Henlea_heleotropha	14	15442.2	0.000962113	O'Connor_extraction	Ewa Nowak
741	Henlea_heleotropha	April_2010	5	Decomposer	Henlea_heleotropha	Annelida	Oligochaeta	Tubificida	Enchytraeidae	Henlea	heleotropha	0.86535	14.4773	1.44773e-05	9.65633e-05	0.0685746	0.0469645	8.75	0.223561	Henlea_heleotropha	14	15442.2	0.000962113	O'Connor_extraction	Ewa Nowak
742	Henlea_heleotropha	April_2010	5	Decomposer	Henlea_heleotropha	Annelida	Oligochaeta	Tubificida	Enchytraeidae	Henlea	heleotropha	0.86535	30.1024	3.01024e-05	0.000200783	0.111987	0.0766959	8.75	0.464847	Henlea_heleotropha	14	15442.2	0.000962113	O'Connor_extraction	Ewa Nowak
743	Henlea_heleotropha	April_2010	5	Decomposer	Henlea_heleotropha	Annelida	Oligochaeta	Tubificida	Enchytraeidae	Henlea	heleotropha	0.86535	20.233	2.0233e-05	0.000134954	0.0858153	0.058772	8.75	0.312442	Henlea_heleotropha	14	15442.2	0.000962113	O'Connor_extraction	Ewa Nowak
744	Henlea_heleotropha	April_2010	5	Decomposer	Henlea_heleotropha	Annelida	Oligochaeta	Tubificida	Enchytraeidae	Henlea	heleotropha	0.86535	16.0247	1.60247e-05	0.000106885	0.0734028	0.0502711	8.75	0.247457	Henlea_heleotropha	14	15442.2	0.000962113	O'Connor_extraction	Ewa Nowak
745	Henlea_heleotropha	April_2010	5	Decomposer	Henlea_heleotropha	Annelida	Oligochaeta	Tubificida	Enchytraeidae	Henlea	heleotropha	0.86535	16.0247	1.60247e-05	0.000106885	0.0734028	0.0502711	8.75	0.247457	Henlea_heleotropha	14	15442.2	0.000962113	O'Connor_extraction	Ewa Nowak
746	Henlea_heleotropha	April_2010	5	Decomposer	Henlea_heleotropha	Annelida	Oligochaeta	Tubificida	Enchytraeidae	Henlea	heleotropha	0.86535	9.06641	9.06641e-06	6.0473e-05	0.050117	0.0343235	8.75	0.140005	Henlea_heleotropha	14	15442.2	0.000962113	O'Connor_extraction	Ewa Nowak
747	Henlea_heleotropha	April_2010	5	Decomposer	Henlea_heleotropha	Annelida	Oligochaeta	Tubificida	Enchytraeidae	Henlea	heleotropha	0.86535	30.1024	3.01024e-05	0.000200783	0.111987	0.0766959	8.75	0.464847	Henlea_heleotropha	14	15442.2	0.000962113	O'Connor_extraction	Ewa Nowak
748	Isotomiella_minor	April_2010	5	Decomposer	Isotomiella_minor	Arthropoda	Entognatha	Collembola	Isotomidae	Isotomiella	minor	0.895995	0.419821	4.19821e-07	1.50296e-06	0.000716497	0.000657031	8.75	0.00241143	Isotomiella_minor	5	5743.94	0.000962113	Mac Fadyen_extraction	Izabella Olejniczak
749	Isotomiella_minor	April_2010	5	Decomposer	Isotomiella_minor	Arthropoda	Entognatha	Collembola	Isotomidae	Isotomiella	minor	0.895995	0.160773	1.60773e-07	5.75567e-07	0.00032364	0.000296779	8.75	0.00092347	Isotomiella_minor	5	5743.94	0.000962113	Mac Fadyen_extraction	Izabella Olejniczak
750	Isotomiella_minor	April_2010	5	Decomposer	Isotomiella_minor	Arthropoda	Entognatha	Collembola	Isotomidae	Isotomiella	minor	0.895995	0.525003	5.25003e-07	1.87951e-06	0.000862207	0.000790647	8.75	0.00301558	Isotomiella_minor	5	5743.94	0.000962113	Mac Fadyen_extraction	Izabella Olejniczak
751	Isotomiella_minor	April_2010	5	Decomposer	Isotomiella_minor	Arthropoda	Entognatha	Collembola	Isotomidae	Isotomiella	minor	0.895995	2.23741	2.23741e-06	8.00994e-06	0.00286357	0.0026259	8.75	0.0128515	Isotomiella_minor	5	5743.94	0.000962113	Mac Fadyen_extraction	Izabella Olejniczak
752	Isotomiella_minor	April_2010	5	Decomposer	Isotomiella_minor	Arthropoda	Entognatha	Collembola	Isotomidae	Isotomiella	minor	0.895995	0.971432	9.71432e-07	3.47773e-06	0.00143514	0.00131603	8.75	0.00557984	Isotomiella_minor	5	5743.94	0.000962113	Mac Fadyen_extraction	Izabella Olejniczak
753	Lepidocyrtus_cyaneus	April_2010	5	Decomposer	Lepidocyrtus_cyaneus	Arthropoda	Entognatha	Collembola	Entomobryidae	Lepidocyrtus	cyaneus	0.901908	20.1599	2.01599e-05	6.49149e-05	0.0464339	0.0158486	8.75	0.0231594	Lepidocyrtus_cyaneus	1	1148.79	0.000962113	Mac Fadyen_extraction	Izabella Olejniczak
754	Leptoiulus_proximus	April_2010	5	Decomposer	Leptoiulus_proximus	Arthropoda	Diplopoda	Julida	Julidae	Leptoiulus	proximus	0.933277	3400	0.0034	0.00748	1.56809	0.559358	8.75	0.0377778	Leptoiulus_proximus	1	11.1111	0.09	Lab Hand-sorting	Jolanta Wytwer
755	Lumbricus_rubellus	April_2010	5	Decomposer	Lumbricus_rubellus	Annelida	Oligochaeta	Opisthopora	Lumbricidae	Lumbricus	rubellus	0.922775	1500	0.0015	0.00825	1.65312	0.81236	8.75	0.05	Lumbricus_rubellus	3	33.3333	0.09	Lab Hand-sorting	Alexia Hoste-Danyłow
756	Lumbricus_rubellus	April_2010	5	Decomposer	Lumbricus_rubellus	Annelida	Oligochaeta	Opisthopora	Lumbricidae	Lumbricus	rubellus	0.922775	1100	0.0011	0.00605	1.27396	0.626039	8.75	0.0366667	Lumbricus_rubellus	3	33.3333	0.09	Lab Hand-sorting	Alexia Hoste-Danyłow
757	Lumbricus_rubellus	April_2010	5	Decomposer	Lumbricus_rubellus	Annelida	Oligochaeta	Opisthopora	Lumbricidae	Lumbricus	rubellus	0.922775	1100	0.0011	0.00605	1.27396	0.626039	8.75	0.0366667	Lumbricus_rubellus	3	33.3333	0.09	Lab Hand-sorting	Alexia Hoste-Danyłow
758	Marionina_argentea_________	April_2010	5	Decomposer	Marionina_argentea_________	Annelida	Oligochaeta	Tubificida	Enchytraeidae	Marionina	argentea	0.868326	3.46924	3.46924e-06	2.31398e-05	0.0263306	0.0180329	8.75	0.00382662	Marionina_argentea_________	1	1103.01	0.000962113	O'Connor_extraction	Ewa Nowak
759	Marionina_sp.2_________	April_2010	5	Decomposer	Marionina_sp.2_________	Annelida	Oligochaeta	Tubificida	Enchytraeidae	Marionina	sp.2	0.868326	0.7568	7.568e-07	5.04786e-06	0.00949339	0.0065017	8.75	0.00834762	Marionina_sp.2_________	10	11030.1	0.000962113	O'Connor_extraction	Ewa Nowak
760	Marionina_sp.2_________	April_2010	5	Decomposer	Marionina_sp.2_________	Annelida	Oligochaeta	Tubificida	Enchytraeidae	Marionina	sp.2	0.868326	0.889332	8.89332e-07	5.93185e-06	0.0105773	0.00724407	8.75	0.00980946	Marionina_sp.2_________	10	11030.1	0.000962113	O'Connor_extraction	Ewa Nowak
761	Marionina_sp.2_________	April_2010	5	Decomposer	Marionina_sp.2_________	Annelida	Oligochaeta	Tubificida	Enchytraeidae	Marionina	sp.2	0.868326	0.7568	7.568e-07	5.04786e-06	0.00949339	0.0065017	8.75	0.00834762	Marionina_sp.2_________	10	11030.1	0.000962113	O'Connor_extraction	Ewa Nowak
762	Marionina_sp.2_________	April_2010	5	Decomposer	Marionina_sp.2_________	Annelida	Oligochaeta	Tubificida	Enchytraeidae	Marionina	sp.2	0.868326	0.634183	6.34183e-07	4.23e-06	0.0084331	0.00577555	8.75	0.00699513	Marionina_sp.2_________	10	11030.1	0.000962113	O'Connor_extraction	Ewa Nowak
763	Marionina_sp.2_________	April_2010	5	Decomposer	Marionina_sp.2_________	Annelida	Oligochaeta	Tubificida	Enchytraeidae	Marionina	sp.2	0.868326	0.634183	6.34183e-07	4.23e-06	0.0084331	0.00577555	8.75	0.00699513	Marionina_sp.2_________	10	11030.1	0.000962113	O'Connor_extraction	Ewa Nowak
764	Marionina_sp.2_________	April_2010	5	Decomposer	Marionina_sp.2_________	Annelida	Oligochaeta	Tubificida	Enchytraeidae	Marionina	sp.2	0.868326	1.88644	1.88644e-06	1.25826e-05	0.0175059	0.0119892	8.75	0.0208077	Marionina_sp.2_________	10	11030.1	0.000962113	O'Connor_extraction	Ewa Nowak
765	Marionina_sp.2_________	April_2010	5	Decomposer	Marionina_sp.2_________	Annelida	Oligochaeta	Tubificida	Enchytraeidae	Marionina	sp.2	0.868326	1.34522	1.34522e-06	8.97262e-06	0.0139571	0.00955875	8.75	0.014838	Marionina_sp.2_________	10	11030.1	0.000962113	O'Connor_extraction	Ewa Nowak
766	Marionina_sp.2_________	April_2010	5	Decomposer	Marionina_sp.2_________	Annelida	Oligochaeta	Tubificida	Enchytraeidae	Marionina	sp.2	0.868326	2.29353	2.29353e-06	1.52979e-05	0.0199545	0.0136662	8.75	0.025298	Marionina_sp.2_________	10	11030.1	0.000962113	O'Connor_extraction	Ewa Nowak
767	Marionina_sp.2_________	April_2010	5	Decomposer	Marionina_sp.2_________	Annelida	Oligochaeta	Tubificida	Enchytraeidae	Marionina	sp.2	0.868326	1.34522	1.34522e-06	8.97262e-06	0.0139571	0.00955875	8.75	0.014838	Marionina_sp.2_________	10	11030.1	0.000962113	O'Connor_extraction	Ewa Nowak
768	Marionina_sp.2_________	April_2010	5	Decomposer	Marionina_sp.2_________	Annelida	Oligochaeta	Tubificida	Enchytraeidae	Marionina	sp.2	0.868326	1.34522	1.34522e-06	8.97262e-06	0.0139571	0.00955875	8.75	0.014838	Marionina_sp.2_________	10	11030.1	0.000962113	O'Connor_extraction	Ewa Nowak
769	Mesaphorura_krausbaueri	April_2010	5	Decomposer	Mesaphorura_krausbaueri	Arthropoda	Entognatha	Collembola	Tullbergiidae	Mesaphorura	krausbaueri	0.904682	0.965221	9.65221e-07	3.34932e-06	0.00373727	0.00127559	8.75	0.00221767	Mesaphorura_krausbaueri	2	2297.58	0.000962113	Mac Fadyen_extraction	Izabella Olejniczak
770	Mesaphorura_krausbaueri	April_2010	5	Decomposer	Mesaphorura_krausbaueri	Arthropoda	Entognatha	Collembola	Tullbergiidae	Mesaphorura	krausbaueri	0.904682	0.532983	5.32983e-07	1.84945e-06	0.00225595	0.000769988	8.75	0.00122457	Mesaphorura_krausbaueri	2	2297.58	0.000962113	Mac Fadyen_extraction	Izabella Olejniczak
771	Nesovitrea_petronella	April_2010	5	Decomposer	Nesovitrea_petronella	Mollusca	Gastropoda	Pulmonata	Oxychilidae	Nesovitrea	petronella	0.999317	1291	0.001291	0.00861097	0.0135769	0.0121887	8.75	0.0143444	Nesovitrea_petronella	1	11.1111	0.09	Lab Hand-sorting	Anatoly Shileyko
772	Paraphelenchus_1	April_2010	5	Decomposer	Paraphelenchus_1	Nematoda	Secernentea	Aphelenchida	Paraphelenchidae	Paraphelenchus	1	0.796858	0.00388663	3.88663e-09	1.94331e-08	8.20123e-05	2.92547e-05	8.75	0.000397997	Paraphelenchus_1	26	102401	0.000254469	Baermann_extraction	Krassimira Ilieva-Makulec
773	Paraphelenchus_1	April_2010	5	Decomposer	Paraphelenchus_1	Nematoda	Secernentea	Aphelenchida	Paraphelenchidae	Paraphelenchus	1	0.796858	0.00211335	2.11335e-09	1.05668e-08	5.28891e-05	1.88662e-05	8.75	0.00021641	Paraphelenchus_1	26	102401	0.000254469	Baermann_extraction	Krassimira Ilieva-Makulec
774	Parisotoma_notabilis	April_2010	5	Decomposer	Parisotoma_notabilis	Arthropoda	Entognatha	Collembola	Isotomidae	Parisotoma_	notabilis	0.89748	0.872778	8.72778e-07	3.12455e-06	0.00191927	0.0017713	8.75	0.0100264	Parisotoma_notabilis	11	11487.9	0.000962113	Mac Fadyen_extraction	Izabella Olejniczak
775	Parisotoma_notabilis	April_2010	5	Decomposer	Parisotoma_notabilis	Arthropoda	Entognatha	Collembola	Isotomidae	Parisotoma_	notabilis	0.89748	0.546437	5.46437e-07	1.95624e-06	0.00131961	0.00121787	8.75	0.0062774	Parisotoma_notabilis	11	11487.9	0.000962113	Mac Fadyen_extraction	Izabella Olejniczak
776	Parisotoma_notabilis	April_2010	5	Decomposer	Parisotoma_notabilis	Arthropoda	Entognatha	Collembola	Isotomidae	Parisotoma_	notabilis	0.89748	0.966276	9.66276e-07	3.45927e-06	0.00208207	0.00192154	8.75	0.0111005	Parisotoma_notabilis	11	11487.9	0.000962113	Mac Fadyen_extraction	Izabella Olejniczak
777	Parisotoma_notabilis	April_2010	5	Decomposer	Parisotoma_notabilis	Arthropoda	Entognatha	Collembola	Isotomidae	Parisotoma_	notabilis	0.89748	1.84055	1.84055e-06	6.58916e-06	0.00348635	0.00321756	8.75	0.021144	Parisotoma_notabilis	11	11487.9	0.000962113	Mac Fadyen_extraction	Izabella Olejniczak
778	Parisotoma_notabilis	April_2010	5	Decomposer	Parisotoma_notabilis	Arthropoda	Entognatha	Collembola	Isotomidae	Parisotoma_	notabilis	0.89748	1.03299	1.03299e-06	3.69811e-06	0.0021963	0.00202697	8.75	0.0118669	Parisotoma_notabilis	11	11487.9	0.000962113	Mac Fadyen_extraction	Izabella Olejniczak
779	Parisotoma_notabilis	April_2010	5	Decomposer	Parisotoma_notabilis	Arthropoda	Entognatha	Collembola	Isotomidae	Parisotoma_	notabilis	0.89748	0.768895	7.68895e-07	2.75264e-06	0.00173423	0.00160053	8.75	0.00883297	Parisotoma_notabilis	11	11487.9	0.000962113	Mac Fadyen_extraction	Izabella Olejniczak
780	Parisotoma_notabilis	April_2010	5	Decomposer	Parisotoma_notabilis	Arthropoda	Entognatha	Collembola	Isotomidae	Parisotoma_	notabilis	0.89748	1.13046	1.13046e-06	4.04705e-06	0.00236058	0.00217858	8.75	0.0129866	Parisotoma_notabilis	11	11487.9	0.000962113	Mac Fadyen_extraction	Izabella Olejniczak
781	Parisotoma_notabilis	April_2010	5	Decomposer	Parisotoma_notabilis	Arthropoda	Entognatha	Collembola	Isotomidae	Parisotoma_	notabilis	0.89748	2.97844	2.97844e-06	1.06628e-05	0.00512395	0.0047289	8.75	0.0342159	Parisotoma_notabilis	11	11487.9	0.000962113	Mac Fadyen_extraction	Izabella Olejniczak
782	Parisotoma_notabilis	April_2010	5	Decomposer	Parisotoma_notabilis	Arthropoda	Entognatha	Collembola	Isotomidae	Parisotoma_	notabilis	0.89748	1.06956	1.06956e-06	3.82903e-06	0.00225828	0.00208417	8.75	0.012287	Parisotoma_notabilis	11	11487.9	0.000962113	Mac Fadyen_extraction	Izabella Olejniczak
783	Plectus_2	April_2010	5	Decomposer	Plectus_2	Nematoda	Adenophorea	Plectida	Plectidae	Plectus	2	0.861475	0.0138866	1.38866e-08	6.9433e-08	0.000205142	7.31767e-05	8.75	0.000711004	Plectus_2	13	51200.7	0.000254469	Baermann_extraction	Krassimira Ilieva-Makulec
784	Polydesmus_complanatus	April_2010	5	Decomposer	Polydesmus_complanatus	Arthropoda	Diplopoda	Polydesmida	Polydesmidae	Polydesmus	complanatus	0.933866	26000	0.026	0.0572	16.3773	4.86376	8.75	0.288889	Polydesmus_complanatus	1	11.1111	0.09	Lab Hand-sorting	Jolanta Wytwer
785	Protorhabditis_1	April_2010	5	Decomposer	Protorhabditis_1	Nematoda	Secernentea	Rhabditida	Rhabditidae	Protorhabditis	1	0.800607	0.0168623	1.68623e-08	8.43115e-08	0.000235921	8.41558e-05	8.75	0.000863362	Protorhabditis_1	13	51200.7	0.000254469	Baermann_extraction	Krassimira Ilieva-Makulec
786	Punctum_pygmaeum_	April_2010	5	Decomposer	Punctum_pygmaeum_	Mollusca	Gastropoda	Pulmonata	Punctidae	Punctum	pygmaeum	0.999947	82	8.2e-05	0.00054694	0.00226296	0.00211929	8.75	0.000911111	Punctum_pygmaeum_	1	11.1111	0.09	Lab Hand-sorting	Anatoly Shileyko
787	Tylencholaimus_1	April_2010	5	Decomposer	Tylencholaimus_1	Nematoda	Adenophorea	Dorylaimida	Tylencholaimidae	Tylencholaimus	1	0.874602	0.0207287	2.07287e-08	1.03643e-07	0.000273727	9.76417e-05	8.75	0.0106132	Tylencholaimus_1	130	512007	0.000254469	Baermann_extraction	Krassimira Ilieva-Makulec
788	Tylencholaimus_1	April_2010	5	Decomposer	Tylencholaimus_1	Nematoda	Adenophorea	Dorylaimida	Tylencholaimidae	Tylencholaimus	1	0.874602	0.0699593	6.99593e-08	3.49796e-07	0.000657166	0.000234419	8.75	0.0358197	Tylencholaimus_1	130	512007	0.000254469	Baermann_extraction	Krassimira Ilieva-Makulec
789	Tylencholaimus_1	April_2010	5	Decomposer	Tylencholaimus_1	Nematoda	Adenophorea	Dorylaimida	Tylencholaimidae	Tylencholaimus	1	0.874602	0.0233198	2.33198e-08	1.16599e-07	0.000297953	0.000106283	8.75	0.0119399	Tylencholaimus_1	130	512007	0.000254469	Baermann_extraction	Krassimira Ilieva-Makulec
790	Tylencholaimus_1	April_2010	5	Decomposer	Tylencholaimus_1	Nematoda	Adenophorea	Dorylaimida	Tylencholaimidae	Tylencholaimus	1	0.874602	0.0148785	1.48785e-08	7.43925e-08	0.00021559	7.69035e-05	8.75	0.0076179	Tylencholaimus_1	130	512007	0.000254469	Baermann_extraction	Krassimira Ilieva-Makulec
791	Tylencholaimus_1	April_2010	5	Decomposer	Tylencholaimus_1	Nematoda	Adenophorea	Dorylaimida	Tylencholaimidae	Tylencholaimus	1	0.874602	0.0839511	8.39511e-08	4.19756e-07	0.000749351	0.000267303	8.75	0.0429836	Tylencholaimus_1	130	512007	0.000254469	Baermann_extraction	Krassimira Ilieva-Makulec
792	Tylencholaimus_1	April_2010	5	Decomposer	Tylencholaimus_1	Nematoda	Adenophorea	Dorylaimida	Tylencholaimidae	Tylencholaimus	1	0.874602	0.0862831	8.62831e-08	4.31416e-07	0.000764281	0.000272628	8.75	0.0441776	Tylencholaimus_1	130	512007	0.000254469	Baermann_extraction	Krassimira Ilieva-Makulec
793	Tylencholaimus_1	April_2010	5	Decomposer	Tylencholaimus_1	Nematoda	Adenophorea	Dorylaimida	Tylencholaimidae	Tylencholaimus	1	0.874602	0.101263	1.01263e-07	5.06314e-07	0.000857651	0.000305934	8.75	0.0518474	Tylencholaimus_1	130	512007	0.000254469	Baermann_extraction	Krassimira Ilieva-Makulec
794	Tylencholaimus_1	April_2010	5	Decomposer	Tylencholaimus_1	Nematoda	Adenophorea	Dorylaimida	Tylencholaimidae	Tylencholaimus	1	0.874602	0.0465585	4.65585e-08	2.32793e-07	0.000490169	0.000174849	8.75	0.0238383	Tylencholaimus_1	130	512007	0.000254469	Baermann_extraction	Krassimira Ilieva-Makulec
795	Tylencholaimus_1	April_2010	5	Decomposer	Tylencholaimus_1	Nematoda	Adenophorea	Dorylaimida	Tylencholaimidae	Tylencholaimus	1	0.874602	0.0992102	9.92102e-08	4.96051e-07	0.000845098	0.000301456	8.75	0.0507964	Tylencholaimus_1	130	512007	0.000254469	Baermann_extraction	Krassimira Ilieva-Makulec
796	Tylencholaimus_1	April_2010	5	Decomposer	Tylencholaimus_1	Nematoda	Adenophorea	Dorylaimida	Tylencholaimidae	Tylencholaimus	1	0.874602	0.0699593	6.99593e-08	3.49796e-07	0.000657166	0.000234419	8.75	0.0358197	Tylencholaimus_1	130	512007	0.000254469	Baermann_extraction	Krassimira Ilieva-Makulec
797	Tylencholaimus_2	April_2010	5	Decomposer	Tylencholaimus_2	Nematoda	Adenophorea	Dorylaimida	Tylencholaimidae	Tylencholaimus	2	0.874602	0.116315	1.16315e-07	5.81577e-07	0.000947644	0.000338036	8.75	0.00595541	Tylencholaimus_2	13	51200.7	0.000254469	Baermann_extraction	Krassimira Ilieva-Makulec
798	Wilsonema_1	April_2010	5	Decomposer	Wilsonema_1	Nematoda	Adenophorea	Plectida	Plectidae	Wilsonema	1	0.862335	0.0022672	2.2672e-09	1.1336e-08	5.56338e-05	1.98452e-05	8.75	0.000464329	Wilsonema_1	52	204803	0.000254469	Baermann_extraction	Krassimira Ilieva-Makulec
799	Wilsonema_1	April_2010	5	Decomposer	Wilsonema_1	Nematoda	Adenophorea	Plectida	Plectidae	Wilsonema	1	0.862335	0.0119028	1.19028e-08	5.9514e-08	0.000183592	6.54894e-05	8.75	0.00243773	Wilsonema_1	52	204803	0.000254469	Baermann_extraction	Krassimira Ilieva-Makulec
800	Wilsonema_1	April_2010	5	Decomposer	Wilsonema_1	Nematoda	Adenophorea	Plectida	Plectidae	Wilsonema	1	0.862335	0.00384614	3.84614e-09	1.92307e-08	8.13963e-05	2.9035e-05	8.75	0.000787701	Wilsonema_1	52	204803	0.000254469	Baermann_extraction	Krassimira Ilieva-Makulec
801	Wilsonema_1	April_2010	5	Decomposer	Wilsonema_1	Nematoda	Adenophorea	Plectida	Plectidae	Wilsonema	1	0.862335	0.0031093	3.1093e-09	1.55465e-08	6.98399e-05	2.49127e-05	8.75	0.000636794	Wilsonema_1	52	204803	0.000254469	Baermann_extraction	Krassimira Ilieva-Makulec
802	Acrobeloides_nanus	April_2010	6	Decomposer	Acrobeloides_nanus	Nematoda	Secernentea	Rhabditida	Cephalobidae	Acrobeloides	nanus	0.788799	0.0035425	3.5425e-09	1.77125e-08	7.67166e-05	2.73657e-05	8.75	0.00169399	Acrobeloides_nanus	121	478191	0.000254469	Baermann_extraction	Krassimira Ilieva-Makulec
803	Acrobeloides_nanus	April_2010	6	Decomposer	Acrobeloides_nanus	Nematoda	Secernentea	Rhabditida	Cephalobidae	Acrobeloides	nanus	0.788799	0.00874491	8.74491e-09	4.37245e-08	0.000147045	5.24527e-05	8.75	0.00418174	Acrobeloides_nanus	121	478191	0.000254469	Baermann_extraction	Krassimira Ilieva-Makulec
804	Acrobeloides_nanus	April_2010	6	Decomposer	Acrobeloides_nanus	Nematoda	Secernentea	Rhabditida	Cephalobidae	Acrobeloides	nanus	0.788799	0.00404857	4.04857e-09	2.02428e-08	8.44585e-05	3.01274e-05	8.75	0.00193599	Acrobeloides_nanus	121	478191	0.000254469	Baermann_extraction	Krassimira Ilieva-Makulec
805	Amischa_analis	April_2010	6	Decomposer	Amischa_analis	Arthropoda	Insecta	Coleoptera	Staphylinidae	Amischa	analis	0.878685	35	3.5e-05	0.000105	0.154053	0.0499456	8.75	0.000388889	Amischa_analis	1	11.1111	0.09	Lab Hand-sorting	Andrezj Melke
806	Aphelenchoides_1	April_2010	6	Decomposer	Aphelenchoides_1	Nematoda	Secernentea	Aphelenchida	Aphelenchoididae	Aphelenchoides	1	0.746035	0.000421051	4.21051e-10	2.10526e-09	1.65542e-05	5.90507e-06	8.75	0.00349061	Aphelenchoides_1	2109	8.29022e+06	0.000254469	Baermann_extraction	Krassimira Ilieva-Makulec
807	Aphelenchoides_1	April_2010	6	Decomposer	Aphelenchoides_1	Nematoda	Secernentea	Aphelenchida	Aphelenchoididae	Aphelenchoides	1	0.746035	0.0022672	2.2672e-09	1.1336e-08	5.56338e-05	1.98452e-05	8.75	0.0187956	Aphelenchoides_1	2109	8.29022e+06	0.000254469	Baermann_extraction	Krassimira Ilieva-Makulec
808	Aphelenchoides_1	April_2010	6	Decomposer	Aphelenchoides_1	Nematoda	Secernentea	Aphelenchida	Aphelenchoididae	Aphelenchoides	1	0.746035	0.00109311	1.09311e-09	5.46557e-09	3.29022e-05	1.17366e-05	8.75	0.00906213	Aphelenchoides_1	2109	8.29022e+06	0.000254469	Baermann_extraction	Krassimira Ilieva-Makulec
809	Aphelenchoides_1	April_2010	6	Decomposer	Aphelenchoides_1	Nematoda	Secernentea	Aphelenchida	Aphelenchoididae	Aphelenchoides	1	0.746035	0.00246153	2.46153e-09	1.23077e-08	5.90275e-05	2.10558e-05	8.75	0.0204066	Aphelenchoides_1	2109	8.29022e+06	0.000254469	Baermann_extraction	Krassimira Ilieva-Makulec
810	Aphelenchoides_1	April_2010	6	Decomposer	Aphelenchoides_1	Nematoda	Secernentea	Aphelenchida	Aphelenchoididae	Aphelenchoides	1	0.746035	0.000947365	9.47365e-10	4.73683e-09	2.9681e-05	1.05876e-05	8.75	0.00785387	Aphelenchoides_1	2109	8.29022e+06	0.000254469	Baermann_extraction	Krassimira Ilieva-Makulec
811	Aphelenchoides_1	April_2010	6	Decomposer	Aphelenchoides_1	Nematoda	Secernentea	Aphelenchida	Aphelenchoididae	Aphelenchoides	1	0.746035	0.00246153	2.46153e-09	1.23077e-08	5.90275e-05	2.10558e-05	8.75	0.0204066	Aphelenchoides_1	2109	8.29022e+06	0.000254469	Baermann_extraction	Krassimira Ilieva-Makulec
812	Aphelenchoides_1	April_2010	6	Decomposer	Aphelenchoides_1	Nematoda	Secernentea	Aphelenchida	Aphelenchoididae	Aphelenchoides	1	0.746035	0.00109311	1.09311e-09	5.46557e-09	3.29022e-05	1.17366e-05	8.75	0.00906213	Aphelenchoides_1	2109	8.29022e+06	0.000254469	Baermann_extraction	Krassimira Ilieva-Makulec
813	Aphelenchoides_1	April_2010	6	Decomposer	Aphelenchoides_1	Nematoda	Secernentea	Aphelenchida	Aphelenchoididae	Aphelenchoides	1	0.746035	0.00220242	2.20242e-09	1.10121e-08	5.44847e-05	1.94353e-05	8.75	0.0182586	Aphelenchoides_1	2109	8.29022e+06	0.000254469	Baermann_extraction	Krassimira Ilieva-Makulec
814	Aphelenchoides_1	April_2010	6	Decomposer	Aphelenchoides_1	Nematoda	Secernentea	Aphelenchida	Aphelenchoididae	Aphelenchoides	1	0.746035	0.00109311	1.09311e-09	5.46557e-09	3.29022e-05	1.17366e-05	8.75	0.00906213	Aphelenchoides_1	2109	8.29022e+06	0.000254469	Baermann_extraction	Krassimira Ilieva-Makulec
815	Aphelenchoides_1	April_2010	6	Decomposer	Aphelenchoides_1	Nematoda	Secernentea	Aphelenchida	Aphelenchoididae	Aphelenchoides	1	0.746035	0.00116599	1.16599e-09	5.82994e-09	3.44672e-05	1.22949e-05	8.75	0.00966632	Aphelenchoides_1	2109	8.29022e+06	0.000254469	Baermann_extraction	Krassimira Ilieva-Makulec
816	Aphelenchoides_1	April_2010	6	Decomposer	Aphelenchoides_1	Nematoda	Secernentea	Aphelenchida	Aphelenchoididae	Aphelenchoides	1	0.746035	0.00138461	1.38461e-09	6.92305e-09	3.9007e-05	1.39143e-05	8.75	0.0114787	Aphelenchoides_1	2109	8.29022e+06	0.000254469	Baermann_extraction	Krassimira Ilieva-Makulec
817	Aphelenchoides_1	April_2010	6	Decomposer	Aphelenchoides_1	Nematoda	Secernentea	Aphelenchida	Aphelenchoididae	Aphelenchoides	1	0.746035	0.00131174	1.31174e-09	6.55868e-09	3.75177e-05	1.3383e-05	8.75	0.0108746	Aphelenchoides_1	2109	8.29022e+06	0.000254469	Baermann_extraction	Krassimira Ilieva-Makulec
818	Aphelenchoides_1	April_2010	6	Decomposer	Aphelenchoides_1	Nematoda	Secernentea	Aphelenchida	Aphelenchoididae	Aphelenchoides	1	0.746035	0.00207287	2.07287e-09	1.03643e-08	5.21576e-05	1.86052e-05	8.75	0.0171846	Aphelenchoides_1	2109	8.29022e+06	0.000254469	Baermann_extraction	Krassimira Ilieva-Makulec
819	Aphelenchoides_1	April_2010	6	Decomposer	Aphelenchoides_1	Nematoda	Secernentea	Aphelenchida	Aphelenchoididae	Aphelenchoides	1	0.746035	0.00109311	1.09311e-09	5.46557e-09	3.29022e-05	1.17366e-05	8.75	0.00906213	Aphelenchoides_1	2109	8.29022e+06	0.000254469	Baermann_extraction	Krassimira Ilieva-Makulec
820	Aphelenchoides_1	April_2010	6	Decomposer	Aphelenchoides_1	Nematoda	Secernentea	Aphelenchida	Aphelenchoididae	Aphelenchoides	1	0.746035	0.0012753	1.2753e-09	6.3765e-09	3.67644e-05	1.31143e-05	8.75	0.0105725	Aphelenchoides_1	2109	8.29022e+06	0.000254469	Baermann_extraction	Krassimira Ilieva-Makulec
821	Aphelenchoides_1	April_2010	6	Decomposer	Aphelenchoides_1	Nematoda	Secernentea	Aphelenchida	Aphelenchoididae	Aphelenchoides	1	0.746035	0.00123886	1.23886e-09	6.19431e-09	3.6005e-05	1.28434e-05	8.75	0.0102704	Aphelenchoides_1	2109	8.29022e+06	0.000254469	Baermann_extraction	Krassimira Ilieva-Makulec
822	Aphelenchoides_1	April_2010	6	Decomposer	Aphelenchoides_1	Nematoda	Secernentea	Aphelenchida	Aphelenchoididae	Aphelenchoides	1	0.746035	0.00272064	2.72064e-09	1.36032e-08	6.3438e-05	2.26291e-05	8.75	0.0225547	Aphelenchoides_1	2109	8.29022e+06	0.000254469	Baermann_extraction	Krassimira Ilieva-Makulec
823	Aphelenchoides_1	April_2010	6	Decomposer	Aphelenchoides_1	Nematoda	Secernentea	Aphelenchida	Aphelenchoididae	Aphelenchoides	1	0.746035	0.000728742	7.28742e-10	3.64371e-09	2.4572e-05	8.76511e-06	8.75	0.00604143	Aphelenchoides_1	2109	8.29022e+06	0.000254469	Baermann_extraction	Krassimira Ilieva-Makulec
824	Aphelenchoides_1	April_2010	6	Decomposer	Aphelenchoides_1	Nematoda	Secernentea	Aphelenchida	Aphelenchoididae	Aphelenchoides	1	0.746035	0.000947365	9.47365e-10	4.73683e-09	2.9681e-05	1.05876e-05	8.75	0.00785387	Aphelenchoides_1	2109	8.29022e+06	0.000254469	Baermann_extraction	Krassimira Ilieva-Makulec
825	Aphelenchoides_1	April_2010	6	Decomposer	Aphelenchoides_1	Nematoda	Secernentea	Aphelenchida	Aphelenchoididae	Aphelenchoides	1	0.746035	0.000947365	9.47365e-10	4.73683e-09	2.9681e-05	1.05876e-05	8.75	0.00785387	Aphelenchoides_1	2109	8.29022e+06	0.000254469	Baermann_extraction	Krassimira Ilieva-Makulec
826	Aphelenchoides_1	April_2010	6	Decomposer	Aphelenchoides_1	Nematoda	Secernentea	Aphelenchida	Aphelenchoididae	Aphelenchoides	1	0.746035	0.00131174	1.31174e-09	6.55868e-09	3.75177e-05	1.3383e-05	8.75	0.0108746	Aphelenchoides_1	2109	8.29022e+06	0.000254469	Baermann_extraction	Krassimira Ilieva-Makulec
827	Aphelenchoides_1	April_2010	6	Decomposer	Aphelenchoides_1	Nematoda	Secernentea	Aphelenchida	Aphelenchoididae	Aphelenchoides	1	0.746035	0.00404857	4.04857e-09	2.02428e-08	8.44585e-05	3.01274e-05	8.75	0.0335635	Aphelenchoides_1	2109	8.29022e+06	0.000254469	Baermann_extraction	Krassimira Ilieva-Makulec
828	Aphelenchoides_1	April_2010	6	Decomposer	Aphelenchoides_1	Nematoda	Secernentea	Aphelenchida	Aphelenchoididae	Aphelenchoides	1	0.746035	0.00213764	2.13764e-09	1.06882e-08	5.33261e-05	1.90221e-05	8.75	0.0177215	Aphelenchoides_1	2109	8.29022e+06	0.000254469	Baermann_extraction	Krassimira Ilieva-Makulec
829	Aphelenchoides_1	April_2010	6	Decomposer	Aphelenchoides_1	Nematoda	Secernentea	Aphelenchida	Aphelenchoididae	Aphelenchoides	1	0.746035	0.00109311	1.09311e-09	5.46557e-09	3.29022e-05	1.17366e-05	8.75	0.00906213	Aphelenchoides_1	2109	8.29022e+06	0.000254469	Baermann_extraction	Krassimira Ilieva-Makulec
830	Aphelenchoides_1	April_2010	6	Decomposer	Aphelenchoides_1	Nematoda	Secernentea	Aphelenchida	Aphelenchoididae	Aphelenchoides	1	0.746035	0.00109311	1.09311e-09	5.46557e-09	3.29022e-05	1.17366e-05	8.75	0.00906213	Aphelenchoides_1	2109	8.29022e+06	0.000254469	Baermann_extraction	Krassimira Ilieva-Makulec
831	Aphelenchoides_1	April_2010	6	Decomposer	Aphelenchoides_1	Nematoda	Secernentea	Aphelenchida	Aphelenchoididae	Aphelenchoides	1	0.746035	0.00109311	1.09311e-09	5.46557e-09	3.29022e-05	1.17366e-05	8.75	0.00906213	Aphelenchoides_1	2109	8.29022e+06	0.000254469	Baermann_extraction	Krassimira Ilieva-Makulec
832	Aphelenchoides_1	April_2010	6	Decomposer	Aphelenchoides_1	Nematoda	Secernentea	Aphelenchida	Aphelenchoididae	Aphelenchoides	1	0.746035	0.00109311	1.09311e-09	5.46557e-09	3.29022e-05	1.17366e-05	8.75	0.00906213	Aphelenchoides_1	2109	8.29022e+06	0.000254469	Baermann_extraction	Krassimira Ilieva-Makulec
833	Aphelenchoides_1	April_2010	6	Decomposer	Aphelenchoides_1	Nematoda	Secernentea	Aphelenchida	Aphelenchoididae	Aphelenchoides	1	0.746035	0.00131174	1.31174e-09	6.55868e-09	3.75177e-05	1.3383e-05	8.75	0.0108746	Aphelenchoides_1	2109	8.29022e+06	0.000254469	Baermann_extraction	Krassimira Ilieva-Makulec
834	Aphelenchoides_1	April_2010	6	Decomposer	Aphelenchoides_1	Nematoda	Secernentea	Aphelenchida	Aphelenchoididae	Aphelenchoides	1	0.746035	0.00233198	2.33198e-09	1.16599e-08	5.67738e-05	2.02519e-05	8.75	0.0193326	Aphelenchoides_1	2109	8.29022e+06	0.000254469	Baermann_extraction	Krassimira Ilieva-Makulec
835	Aphelenchoides_1	April_2010	6	Decomposer	Aphelenchoides_1	Nematoda	Secernentea	Aphelenchida	Aphelenchoididae	Aphelenchoides	1	0.746035	0.000910928	9.10928e-10	4.55464e-09	2.88546e-05	1.02928e-05	8.75	0.0075518	Aphelenchoides_1	2109	8.29022e+06	0.000254469	Baermann_extraction	Krassimira Ilieva-Makulec
836	Aphelenchoides_1	April_2010	6	Decomposer	Aphelenchoides_1	Nematoda	Secernentea	Aphelenchida	Aphelenchoididae	Aphelenchoides	1	0.746035	0.000947365	9.47365e-10	4.73683e-09	2.9681e-05	1.05876e-05	8.75	0.00785387	Aphelenchoides_1	2109	8.29022e+06	0.000254469	Baermann_extraction	Krassimira Ilieva-Makulec
837	Aphelenchoides_1	April_2010	6	Decomposer	Aphelenchoides_1	Nematoda	Secernentea	Aphelenchida	Aphelenchoididae	Aphelenchoides	1	0.746035	0.00109311	1.09311e-09	5.46557e-09	3.29022e-05	1.17366e-05	8.75	0.00906213	Aphelenchoides_1	2109	8.29022e+06	0.000254469	Baermann_extraction	Krassimira Ilieva-Makulec
838	Aphelenchoides_1	April_2010	6	Decomposer	Aphelenchoides_1	Nematoda	Secernentea	Aphelenchida	Aphelenchoididae	Aphelenchoides	1	0.746035	0.00109311	1.09311e-09	5.46557e-09	3.29022e-05	1.17366e-05	8.75	0.00906213	Aphelenchoides_1	2109	8.29022e+06	0.000254469	Baermann_extraction	Krassimira Ilieva-Makulec
839	Aphelenchoides_1	April_2010	6	Decomposer	Aphelenchoides_1	Nematoda	Secernentea	Aphelenchida	Aphelenchoididae	Aphelenchoides	1	0.746035	0.00220242	2.20242e-09	1.10121e-08	5.44847e-05	1.94353e-05	8.75	0.0182586	Aphelenchoides_1	2109	8.29022e+06	0.000254469	Baermann_extraction	Krassimira Ilieva-Makulec
840	Aphelenchoides_1	April_2010	6	Decomposer	Aphelenchoides_1	Nematoda	Secernentea	Aphelenchida	Aphelenchoididae	Aphelenchoides	1	0.746035	0.00109311	1.09311e-09	5.46557e-09	3.29022e-05	1.17366e-05	8.75	0.00906213	Aphelenchoides_1	2109	8.29022e+06	0.000254469	Baermann_extraction	Krassimira Ilieva-Makulec
841	Aphelenchoides_1	April_2010	6	Decomposer	Aphelenchoides_1	Nematoda	Secernentea	Aphelenchida	Aphelenchoididae	Aphelenchoides	1	0.746035	0.00207287	2.07287e-09	1.03643e-08	5.21576e-05	1.86052e-05	8.75	0.0171846	Aphelenchoides_1	2109	8.29022e+06	0.000254469	Baermann_extraction	Krassimira Ilieva-Makulec
842	Aphelenchoides_1	April_2010	6	Decomposer	Aphelenchoides_1	Nematoda	Secernentea	Aphelenchida	Aphelenchoididae	Aphelenchoides	1	0.746035	0.00123886	1.23886e-09	6.19431e-09	3.6005e-05	1.28434e-05	8.75	0.0102704	Aphelenchoides_1	2109	8.29022e+06	0.000254469	Baermann_extraction	Krassimira Ilieva-Makulec
843	Aphelenchoides_1	April_2010	6	Decomposer	Aphelenchoides_1	Nematoda	Secernentea	Aphelenchida	Aphelenchoididae	Aphelenchoides	1	0.746035	0.00109311	1.09311e-09	5.46557e-09	3.29022e-05	1.17366e-05	8.75	0.00906213	Aphelenchoides_1	2109	8.29022e+06	0.000254469	Baermann_extraction	Krassimira Ilieva-Makulec
844	Aphelenchoides_1	April_2010	6	Decomposer	Aphelenchoides_1	Nematoda	Secernentea	Aphelenchida	Aphelenchoididae	Aphelenchoides	1	0.746035	0.00109311	1.09311e-09	5.46557e-09	3.29022e-05	1.17366e-05	8.75	0.00906213	Aphelenchoides_1	2109	8.29022e+06	0.000254469	Baermann_extraction	Krassimira Ilieva-Makulec
845	Aphelenchoides_1	April_2010	6	Decomposer	Aphelenchoides_1	Nematoda	Secernentea	Aphelenchida	Aphelenchoididae	Aphelenchoides	1	0.746035	0.00109311	1.09311e-09	5.46557e-09	3.29022e-05	1.17366e-05	8.75	0.00906213	Aphelenchoides_1	2109	8.29022e+06	0.000254469	Baermann_extraction	Krassimira Ilieva-Makulec
846	Aphelenchoides_1	April_2010	6	Decomposer	Aphelenchoides_1	Nematoda	Secernentea	Aphelenchida	Aphelenchoididae	Aphelenchoides	1	0.746035	0.00116599	1.16599e-09	5.82994e-09	3.44672e-05	1.22949e-05	8.75	0.00966632	Aphelenchoides_1	2109	8.29022e+06	0.000254469	Baermann_extraction	Krassimira Ilieva-Makulec
847	Aphelenchoides_1	April_2010	6	Decomposer	Aphelenchoides_1	Nematoda	Secernentea	Aphelenchida	Aphelenchoididae	Aphelenchoides	1	0.746035	0.00138461	1.38461e-09	6.92305e-09	3.9007e-05	1.39143e-05	8.75	0.0114787	Aphelenchoides_1	2109	8.29022e+06	0.000254469	Baermann_extraction	Krassimira Ilieva-Makulec
848	Aphelenchoides_1	April_2010	6	Decomposer	Aphelenchoides_1	Nematoda	Secernentea	Aphelenchida	Aphelenchoididae	Aphelenchoides	1	0.746035	0.00131174	1.31174e-09	6.55868e-09	3.75177e-05	1.3383e-05	8.75	0.0108746	Aphelenchoides_1	2109	8.29022e+06	0.000254469	Baermann_extraction	Krassimira Ilieva-Makulec
849	Aphelenchoides_1	April_2010	6	Decomposer	Aphelenchoides_1	Nematoda	Secernentea	Aphelenchida	Aphelenchoididae	Aphelenchoides	1	0.746035	0.00213764	2.13764e-09	1.06882e-08	5.33261e-05	1.90221e-05	8.75	0.0177215	Aphelenchoides_1	2109	8.29022e+06	0.000254469	Baermann_extraction	Krassimira Ilieva-Makulec
850	Aphelenchoides_1	April_2010	6	Decomposer	Aphelenchoides_1	Nematoda	Secernentea	Aphelenchida	Aphelenchoididae	Aphelenchoides	1	0.746035	0.00109311	1.09311e-09	5.46557e-09	3.29022e-05	1.17366e-05	8.75	0.00906213	Aphelenchoides_1	2109	8.29022e+06	0.000254469	Baermann_extraction	Krassimira Ilieva-Makulec
851	Aphelenchoides_1	April_2010	6	Decomposer	Aphelenchoides_1	Nematoda	Secernentea	Aphelenchida	Aphelenchoididae	Aphelenchoides	1	0.746035	0.00131174	1.31174e-09	6.55868e-09	3.75177e-05	1.3383e-05	8.75	0.0108746	Aphelenchoides_1	2109	8.29022e+06	0.000254469	Baermann_extraction	Krassimira Ilieva-Makulec
852	Aphelenchoides_1	April_2010	6	Decomposer	Aphelenchoides_1	Nematoda	Secernentea	Aphelenchida	Aphelenchoididae	Aphelenchoides	1	0.746035	0.00109311	1.09311e-09	5.46557e-09	3.29022e-05	1.17366e-05	8.75	0.00906213	Aphelenchoides_1	2109	8.29022e+06	0.000254469	Baermann_extraction	Krassimira Ilieva-Makulec
853	Aphelenchoides_1	April_2010	6	Decomposer	Aphelenchoides_1	Nematoda	Secernentea	Aphelenchida	Aphelenchoididae	Aphelenchoides	1	0.746035	0.00207287	2.07287e-09	1.03643e-08	5.21576e-05	1.86052e-05	8.75	0.0171846	Aphelenchoides_1	2109	8.29022e+06	0.000254469	Baermann_extraction	Krassimira Ilieva-Makulec
854	Aphelenchoides_1	April_2010	6	Decomposer	Aphelenchoides_1	Nematoda	Secernentea	Aphelenchida	Aphelenchoididae	Aphelenchoides	1	0.746035	0.00123886	1.23886e-09	6.19431e-09	3.6005e-05	1.28434e-05	8.75	0.0102704	Aphelenchoides_1	2109	8.29022e+06	0.000254469	Baermann_extraction	Krassimira Ilieva-Makulec
855	Aphelenchoides_1	April_2010	6	Decomposer	Aphelenchoides_1	Nematoda	Secernentea	Aphelenchida	Aphelenchoididae	Aphelenchoides	1	0.746035	0.00116599	1.16599e-09	5.82994e-09	3.44672e-05	1.22949e-05	8.75	0.00966632	Aphelenchoides_1	2109	8.29022e+06	0.000254469	Baermann_extraction	Krassimira Ilieva-Makulec
856	Aphelenchoides_1	April_2010	6	Decomposer	Aphelenchoides_1	Nematoda	Secernentea	Aphelenchida	Aphelenchoididae	Aphelenchoides	1	0.746035	0.00138461	1.38461e-09	6.92305e-09	3.9007e-05	1.39143e-05	8.75	0.0114787	Aphelenchoides_1	2109	8.29022e+06	0.000254469	Baermann_extraction	Krassimira Ilieva-Makulec
857	Aphelenchoides_1	April_2010	6	Decomposer	Aphelenchoides_1	Nematoda	Secernentea	Aphelenchida	Aphelenchoididae	Aphelenchoides	1	0.746035	0.00131174	1.31174e-09	6.55868e-09	3.75177e-05	1.3383e-05	8.75	0.0108746	Aphelenchoides_1	2109	8.29022e+06	0.000254469	Baermann_extraction	Krassimira Ilieva-Makulec
858	Aphelenchoides_2	April_2010	6	Decomposer	Aphelenchoides_2	Nematoda	Secernentea	Aphelenchida	Aphelenchoididae	Aphelenchoides	2	0.746035	0.00138461	1.38461e-09	6.92305e-09	3.9007e-05	1.39143e-05	8.75	0.00750389	Aphelenchoides_2	1379	5.4195e+06	0.000254469	Baermann_extraction	Krassimira Ilieva-Makulec
859	Aphelenchoides_2	April_2010	6	Decomposer	Aphelenchoides_2	Nematoda	Secernentea	Aphelenchida	Aphelenchoididae	Aphelenchoides	2	0.746035	0.00131174	1.31174e-09	6.55868e-09	3.75177e-05	1.3383e-05	8.75	0.00710897	Aphelenchoides_2	1379	5.4195e+06	0.000254469	Baermann_extraction	Krassimira Ilieva-Makulec
860	Aphelenchoides_2	April_2010	6	Decomposer	Aphelenchoides_2	Nematoda	Secernentea	Aphelenchida	Aphelenchoididae	Aphelenchoides	2	0.746035	0.00131174	1.31174e-09	6.55868e-09	3.75177e-05	1.3383e-05	8.75	0.00710897	Aphelenchoides_2	1379	5.4195e+06	0.000254469	Baermann_extraction	Krassimira Ilieva-Makulec
861	Aphelenchoides_2	April_2010	6	Decomposer	Aphelenchoides_2	Nematoda	Secernentea	Aphelenchida	Aphelenchoididae	Aphelenchoides	2	0.746035	0.00123886	1.23886e-09	6.19431e-09	3.6005e-05	1.28434e-05	8.75	0.006714	Aphelenchoides_2	1379	5.4195e+06	0.000254469	Baermann_extraction	Krassimira Ilieva-Makulec
862	Aphelenchoides_2	April_2010	6	Decomposer	Aphelenchoides_2	Nematoda	Secernentea	Aphelenchida	Aphelenchoididae	Aphelenchoides	2	0.746035	0.00120243	1.20243e-09	6.01213e-09	3.52394e-05	1.25703e-05	8.75	0.00651657	Aphelenchoides_2	1379	5.4195e+06	0.000254469	Baermann_extraction	Krassimira Ilieva-Makulec
863	Aphelenchoides_2	April_2010	6	Decomposer	Aphelenchoides_2	Nematoda	Secernentea	Aphelenchida	Aphelenchoididae	Aphelenchoides	2	0.746035	0.0012753	1.2753e-09	6.3765e-09	3.67644e-05	1.31143e-05	8.75	0.00691149	Aphelenchoides_2	1379	5.4195e+06	0.000254469	Baermann_extraction	Krassimira Ilieva-Makulec
864	Aphelenchoides_2	April_2010	6	Decomposer	Aphelenchoides_2	Nematoda	Secernentea	Aphelenchida	Aphelenchoididae	Aphelenchoides	2	0.746035	0.00153036	1.53036e-09	7.6518e-09	4.19216e-05	1.49539e-05	8.75	0.00829378	Aphelenchoides_2	1379	5.4195e+06	0.000254469	Baermann_extraction	Krassimira Ilieva-Makulec
865	Aphelenchoides_2	April_2010	6	Decomposer	Aphelenchoides_2	Nematoda	Secernentea	Aphelenchida	Aphelenchoididae	Aphelenchoides	2	0.746035	0.00120243	1.20243e-09	6.01213e-09	3.52394e-05	1.25703e-05	8.75	0.00651657	Aphelenchoides_2	1379	5.4195e+06	0.000254469	Baermann_extraction	Krassimira Ilieva-Makulec
866	Aphelenchoides_2	April_2010	6	Decomposer	Aphelenchoides_2	Nematoda	Secernentea	Aphelenchida	Aphelenchoididae	Aphelenchoides	2	0.746035	0.00131174	1.31174e-09	6.55868e-09	3.75177e-05	1.3383e-05	8.75	0.00710897	Aphelenchoides_2	1379	5.4195e+06	0.000254469	Baermann_extraction	Krassimira Ilieva-Makulec
867	Aphelenchoides_2	April_2010	6	Decomposer	Aphelenchoides_2	Nematoda	Secernentea	Aphelenchida	Aphelenchoididae	Aphelenchoides	2	0.746035	0.00131174	1.31174e-09	6.55868e-09	3.75177e-05	1.3383e-05	8.75	0.00710897	Aphelenchoides_2	1379	5.4195e+06	0.000254469	Baermann_extraction	Krassimira Ilieva-Makulec
868	Aphelenchoides_2	April_2010	6	Decomposer	Aphelenchoides_2	Nematoda	Secernentea	Aphelenchida	Aphelenchoididae	Aphelenchoides	2	0.746035	0.00145748	1.45748e-09	7.28742e-09	4.04745e-05	1.44377e-05	8.75	0.00789881	Aphelenchoides_2	1379	5.4195e+06	0.000254469	Baermann_extraction	Krassimira Ilieva-Makulec
869	Aphelenchoides_2	April_2010	6	Decomposer	Aphelenchoides_2	Nematoda	Secernentea	Aphelenchida	Aphelenchoididae	Aphelenchoides	2	0.746035	0.0012753	1.2753e-09	6.3765e-09	3.67644e-05	1.31143e-05	8.75	0.00691149	Aphelenchoides_2	1379	5.4195e+06	0.000254469	Baermann_extraction	Krassimira Ilieva-Makulec
870	Aphelenchoides_2	April_2010	6	Decomposer	Aphelenchoides_2	Nematoda	Secernentea	Aphelenchida	Aphelenchoididae	Aphelenchoides	2	0.746035	0.0012753	1.2753e-09	6.3765e-09	3.67644e-05	1.31143e-05	8.75	0.00691149	Aphelenchoides_2	1379	5.4195e+06	0.000254469	Baermann_extraction	Krassimira Ilieva-Makulec
871	Aphelenchoides_2	April_2010	6	Decomposer	Aphelenchoides_2	Nematoda	Secernentea	Aphelenchida	Aphelenchoididae	Aphelenchoides	2	0.746035	0.00138461	1.38461e-09	6.92305e-09	3.9007e-05	1.39143e-05	8.75	0.00750389	Aphelenchoides_2	1379	5.4195e+06	0.000254469	Baermann_extraction	Krassimira Ilieva-Makulec
872	Aphelenchoides_2	April_2010	6	Decomposer	Aphelenchoides_2	Nematoda	Secernentea	Aphelenchida	Aphelenchoididae	Aphelenchoides	2	0.746035	0.0012753	1.2753e-09	6.3765e-09	3.67644e-05	1.31143e-05	8.75	0.00691149	Aphelenchoides_2	1379	5.4195e+06	0.000254469	Baermann_extraction	Krassimira Ilieva-Makulec
873	Aphelenchoides_2	April_2010	6	Decomposer	Aphelenchoides_2	Nematoda	Secernentea	Aphelenchida	Aphelenchoididae	Aphelenchoides	2	0.746035	0.00120243	1.20243e-09	6.01213e-09	3.52394e-05	1.25703e-05	8.75	0.00651657	Aphelenchoides_2	1379	5.4195e+06	0.000254469	Baermann_extraction	Krassimira Ilieva-Makulec
874	Aphelenchoides_2	April_2010	6	Decomposer	Aphelenchoides_2	Nematoda	Secernentea	Aphelenchida	Aphelenchoididae	Aphelenchoides	2	0.746035	0.00131174	1.31174e-09	6.55868e-09	3.75177e-05	1.3383e-05	8.75	0.00710897	Aphelenchoides_2	1379	5.4195e+06	0.000254469	Baermann_extraction	Krassimira Ilieva-Makulec
875	Aphelenchoides_2	April_2010	6	Decomposer	Aphelenchoides_2	Nematoda	Secernentea	Aphelenchida	Aphelenchoididae	Aphelenchoides	2	0.746035	0.00120243	1.20243e-09	6.01213e-09	3.52394e-05	1.25703e-05	8.75	0.00651657	Aphelenchoides_2	1379	5.4195e+06	0.000254469	Baermann_extraction	Krassimira Ilieva-Makulec
876	Aphelenchoides_2	April_2010	6	Decomposer	Aphelenchoides_2	Nematoda	Secernentea	Aphelenchida	Aphelenchoididae	Aphelenchoides	2	0.746035	0.00246153	2.46153e-09	1.23077e-08	5.90275e-05	2.10558e-05	8.75	0.0133403	Aphelenchoides_2	1379	5.4195e+06	0.000254469	Baermann_extraction	Krassimira Ilieva-Makulec
877	Aphelenchoides_2	April_2010	6	Decomposer	Aphelenchoides_2	Nematoda	Secernentea	Aphelenchida	Aphelenchoididae	Aphelenchoides	2	0.746035	0.00153036	1.53036e-09	7.6518e-09	4.19216e-05	1.49539e-05	8.75	0.00829378	Aphelenchoides_2	1379	5.4195e+06	0.000254469	Baermann_extraction	Krassimira Ilieva-Makulec
878	Aphelenchoides_2	April_2010	6	Decomposer	Aphelenchoides_2	Nematoda	Secernentea	Aphelenchida	Aphelenchoididae	Aphelenchoides	2	0.746035	0.00120243	1.20243e-09	6.01213e-09	3.52394e-05	1.25703e-05	8.75	0.00651657	Aphelenchoides_2	1379	5.4195e+06	0.000254469	Baermann_extraction	Krassimira Ilieva-Makulec
879	Aphelenchoides_2	April_2010	6	Decomposer	Aphelenchoides_2	Nematoda	Secernentea	Aphelenchida	Aphelenchoididae	Aphelenchoides	2	0.746035	0.00145748	1.45748e-09	7.28742e-09	4.04745e-05	1.44377e-05	8.75	0.00789881	Aphelenchoides_2	1379	5.4195e+06	0.000254469	Baermann_extraction	Krassimira Ilieva-Makulec
880	Aphelenchoides_2	April_2010	6	Decomposer	Aphelenchoides_2	Nematoda	Secernentea	Aphelenchida	Aphelenchoididae	Aphelenchoides	2	0.746035	0.0012753	1.2753e-09	6.3765e-09	3.67644e-05	1.31143e-05	8.75	0.00691149	Aphelenchoides_2	1379	5.4195e+06	0.000254469	Baermann_extraction	Krassimira Ilieva-Makulec
881	Aphelenchoides_2	April_2010	6	Decomposer	Aphelenchoides_2	Nematoda	Secernentea	Aphelenchida	Aphelenchoididae	Aphelenchoides	2	0.746035	0.0012753	1.2753e-09	6.3765e-09	3.67644e-05	1.31143e-05	8.75	0.00691149	Aphelenchoides_2	1379	5.4195e+06	0.000254469	Baermann_extraction	Krassimira Ilieva-Makulec
882	Aphelenchoides_2	April_2010	6	Decomposer	Aphelenchoides_2	Nematoda	Secernentea	Aphelenchida	Aphelenchoididae	Aphelenchoides	2	0.746035	0.00138461	1.38461e-09	6.92305e-09	3.9007e-05	1.39143e-05	8.75	0.00750389	Aphelenchoides_2	1379	5.4195e+06	0.000254469	Baermann_extraction	Krassimira Ilieva-Makulec
883	Aphelenchoides_2	April_2010	6	Decomposer	Aphelenchoides_2	Nematoda	Secernentea	Aphelenchida	Aphelenchoididae	Aphelenchoides	2	0.746035	0.0012753	1.2753e-09	6.3765e-09	3.67644e-05	1.31143e-05	8.75	0.00691149	Aphelenchoides_2	1379	5.4195e+06	0.000254469	Baermann_extraction	Krassimira Ilieva-Makulec
884	Aphelenchoides_2	April_2010	6	Decomposer	Aphelenchoides_2	Nematoda	Secernentea	Aphelenchida	Aphelenchoididae	Aphelenchoides	2	0.746035	0.00120243	1.20243e-09	6.01213e-09	3.52394e-05	1.25703e-05	8.75	0.00651657	Aphelenchoides_2	1379	5.4195e+06	0.000254469	Baermann_extraction	Krassimira Ilieva-Makulec
885	Aphelenchoides_2	April_2010	6	Decomposer	Aphelenchoides_2	Nematoda	Secernentea	Aphelenchida	Aphelenchoididae	Aphelenchoides	2	0.746035	0.00131174	1.31174e-09	6.55868e-09	3.75177e-05	1.3383e-05	8.75	0.00710897	Aphelenchoides_2	1379	5.4195e+06	0.000254469	Baermann_extraction	Krassimira Ilieva-Makulec
886	Aphelenchoides_2	April_2010	6	Decomposer	Aphelenchoides_2	Nematoda	Secernentea	Aphelenchida	Aphelenchoididae	Aphelenchoides	2	0.746035	0.00120243	1.20243e-09	6.01213e-09	3.52394e-05	1.25703e-05	8.75	0.00651657	Aphelenchoides_2	1379	5.4195e+06	0.000254469	Baermann_extraction	Krassimira Ilieva-Makulec
887	Aphelenchoides_2	April_2010	6	Decomposer	Aphelenchoides_2	Nematoda	Secernentea	Aphelenchida	Aphelenchoididae	Aphelenchoides	2	0.746035	0.0012753	1.2753e-09	6.3765e-09	3.67644e-05	1.31143e-05	8.75	0.00691149	Aphelenchoides_2	1379	5.4195e+06	0.000254469	Baermann_extraction	Krassimira Ilieva-Makulec
888	Aphelenchoides_2	April_2010	6	Decomposer	Aphelenchoides_2	Nematoda	Secernentea	Aphelenchida	Aphelenchoididae	Aphelenchoides	2	0.746035	0.00153036	1.53036e-09	7.6518e-09	4.19216e-05	1.49539e-05	8.75	0.00829378	Aphelenchoides_2	1379	5.4195e+06	0.000254469	Baermann_extraction	Krassimira Ilieva-Makulec
889	Aphelenchoides_2	April_2010	6	Decomposer	Aphelenchoides_2	Nematoda	Secernentea	Aphelenchida	Aphelenchoididae	Aphelenchoides	2	0.746035	0.00120243	1.20243e-09	6.01213e-09	3.52394e-05	1.25703e-05	8.75	0.00651657	Aphelenchoides_2	1379	5.4195e+06	0.000254469	Baermann_extraction	Krassimira Ilieva-Makulec
890	Aphelenchoides_2	April_2010	6	Decomposer	Aphelenchoides_2	Nematoda	Secernentea	Aphelenchida	Aphelenchoididae	Aphelenchoides	2	0.746035	0.00145748	1.45748e-09	7.28742e-09	4.04745e-05	1.44377e-05	8.75	0.00789881	Aphelenchoides_2	1379	5.4195e+06	0.000254469	Baermann_extraction	Krassimira Ilieva-Makulec
891	Aphelenchoides_2	April_2010	6	Decomposer	Aphelenchoides_2	Nematoda	Secernentea	Aphelenchida	Aphelenchoididae	Aphelenchoides	2	0.746035	0.00131174	1.31174e-09	6.55868e-09	3.75177e-05	1.3383e-05	8.75	0.00710897	Aphelenchoides_2	1379	5.4195e+06	0.000254469	Baermann_extraction	Krassimira Ilieva-Makulec
892	Atheta_fungi	April_2010	6	Decomposer	Atheta_fungi	Arthropoda	Insecta	Coleoptera	Staphylinidae	Atheta	fungi	0.878638	130	0.00013	0.00039	0.445933	0.144576	8.75	0.00288889	Atheta_fungi	2	22.2222	0.09	Lab Hand-sorting	Andrezj Melke
893	Atheta_fungi	April_2010	6	Decomposer	Atheta_fungi	Arthropoda	Insecta	Coleoptera	Staphylinidae	Atheta	fungi	0.878638	124	0.000124	0.000372	0.429188	0.139147	8.75	0.00275556	Atheta_fungi	2	22.2222	0.09	Lab Hand-sorting	Andrezj Melke
894	Buchholzia_appendiculata	April_2010	6	Decomposer	Buchholzia_appendiculata	Annelida	Oligochaeta	Tubificida	Enchytraeidae	Buchholzia	appendiculata	0.867392	16.5417	1.65417e-05	0.000110333	0.0749813	0.0513522	8.75	0.382773	Buchholzia_appendiculata	22	23139.9	0.000962113	O'Connor_extraction	Ewa Nowak
895	Buchholzia_appendiculata	April_2010	6	Decomposer	Buchholzia_appendiculata	Annelida	Oligochaeta	Tubificida	Enchytraeidae	Buchholzia	appendiculata	0.867392	9.5704	9.5704e-06	6.38346e-05	0.0519669	0.0355904	8.75	0.221458	Buchholzia_appendiculata	22	23139.9	0.000962113	O'Connor_extraction	Ewa Nowak
896	Buchholzia_appendiculata	April_2010	6	Decomposer	Buchholzia_appendiculata	Annelida	Oligochaeta	Tubificida	Enchytraeidae	Buchholzia	appendiculata	0.867392	34.0206	3.40206e-05	0.000226917	0.121554	0.0832485	8.75	0.787232	Buchholzia_appendiculata	22	23139.9	0.000962113	O'Connor_extraction	Ewa Nowak
897	Buchholzia_appendiculata	April_2010	6	Decomposer	Buchholzia_appendiculata	Annelida	Oligochaeta	Tubificida	Enchytraeidae	Buchholzia	appendiculata	0.867392	21.8807	2.18807e-05	0.000145944	0.0904366	0.061937	8.75	0.506316	Buchholzia_appendiculata	22	23139.9	0.000962113	O'Connor_extraction	Ewa Nowak
898	Buchholzia_appendiculata	April_2010	6	Decomposer	Buchholzia_appendiculata	Annelida	Oligochaeta	Tubificida	Enchytraeidae	Buchholzia	appendiculata	0.867392	11.7463	1.17463e-05	7.83479e-05	0.0596125	0.0408266	8.75	0.271808	Buchholzia_appendiculata	22	23139.9	0.000962113	O'Connor_extraction	Ewa Nowak
899	Buchholzia_appendiculata	April_2010	6	Decomposer	Buchholzia_appendiculata	Annelida	Oligochaeta	Tubificida	Enchytraeidae	Buchholzia	appendiculata	0.867392	11.7463	1.17463e-05	7.83479e-05	0.0596125	0.0408266	8.75	0.271808	Buchholzia_appendiculata	22	23139.9	0.000962113	O'Connor_extraction	Ewa Nowak
900	Buchholzia_appendiculata	April_2010	6	Decomposer	Buchholzia_appendiculata	Annelida	Oligochaeta	Tubificida	Enchytraeidae	Buchholzia	appendiculata	0.867392	9.5704	9.5704e-06	6.38346e-05	0.0519669	0.0355904	8.75	0.221458	Buchholzia_appendiculata	22	23139.9	0.000962113	O'Connor_extraction	Ewa Nowak
901	Buchholzia_appendiculata	April_2010	6	Decomposer	Buchholzia_appendiculata	Annelida	Oligochaeta	Tubificida	Enchytraeidae	Buchholzia	appendiculata	0.867392	9.5704	9.5704e-06	6.38346e-05	0.0519669	0.0355904	8.75	0.221458	Buchholzia_appendiculata	22	23139.9	0.000962113	O'Connor_extraction	Ewa Nowak
902	Buchholzia_appendiculata	April_2010	6	Decomposer	Buchholzia_appendiculata	Annelida	Oligochaeta	Tubificida	Enchytraeidae	Buchholzia	appendiculata	0.867392	4.05566	4.05566e-06	2.70512e-05	0.0292351	0.0200221	8.75	0.0938474	Buchholzia_appendiculata	22	23139.9	0.000962113	O'Connor_extraction	Ewa Nowak
903	Buchholzia_appendiculata	April_2010	6	Decomposer	Buchholzia_appendiculata	Annelida	Oligochaeta	Tubificida	Enchytraeidae	Buchholzia	appendiculata	0.867392	11.7463	1.17463e-05	7.83479e-05	0.0596125	0.0408266	8.75	0.271808	Buchholzia_appendiculata	22	23139.9	0.000962113	O'Connor_extraction	Ewa Nowak
904	Buchholzia_appendiculata	April_2010	6	Decomposer	Buchholzia_appendiculata	Annelida	Oligochaeta	Tubificida	Enchytraeidae	Buchholzia	appendiculata	0.867392	11.7463	1.17463e-05	7.83479e-05	0.0596125	0.0408266	8.75	0.271808	Buchholzia_appendiculata	22	23139.9	0.000962113	O'Connor_extraction	Ewa Nowak
905	Buchholzia_appendiculata	April_2010	6	Decomposer	Buchholzia_appendiculata	Annelida	Oligochaeta	Tubificida	Enchytraeidae	Buchholzia	appendiculata	0.867392	11.7463	1.17463e-05	7.83479e-05	0.0596125	0.0408266	8.75	0.271808	Buchholzia_appendiculata	22	23139.9	0.000962113	O'Connor_extraction	Ewa Nowak
906	Buchholzia_appendiculata	April_2010	6	Decomposer	Buchholzia_appendiculata	Annelida	Oligochaeta	Tubificida	Enchytraeidae	Buchholzia	appendiculata	0.867392	21.8807	2.18807e-05	0.000145944	0.0904366	0.061937	8.75	0.506316	Buchholzia_appendiculata	22	23139.9	0.000962113	O'Connor_extraction	Ewa Nowak
907	Buchholzia_appendiculata	April_2010	6	Decomposer	Buchholzia_appendiculata	Annelida	Oligochaeta	Tubificida	Enchytraeidae	Buchholzia	appendiculata	0.867392	16.5417	1.65417e-05	0.000110333	0.0749813	0.0513522	8.75	0.382773	Buchholzia_appendiculata	22	23139.9	0.000962113	O'Connor_extraction	Ewa Nowak
908	Buchholzia_appendiculata	April_2010	6	Decomposer	Buchholzia_appendiculata	Annelida	Oligochaeta	Tubificida	Enchytraeidae	Buchholzia	appendiculata	0.867392	5.71137	5.71137e-06	3.80949e-05	0.0367722	0.0251841	8.75	0.13216	Buchholzia_appendiculata	22	23139.9	0.000962113	O'Connor_extraction	Ewa Nowak
909	Buchholzia_appendiculata	April_2010	6	Decomposer	Buchholzia_appendiculata	Annelida	Oligochaeta	Tubificida	Enchytraeidae	Buchholzia	appendiculata	0.867392	7.55476	7.55476e-06	5.03902e-05	0.0443518	0.0303751	8.75	0.174816	Buchholzia_appendiculata	22	23139.9	0.000962113	O'Connor_extraction	Ewa Nowak
910	Buchholzia_appendiculata	April_2010	6	Decomposer	Buchholzia_appendiculata	Annelida	Oligochaeta	Tubificida	Enchytraeidae	Buchholzia	appendiculata	0.867392	21.8807	2.18807e-05	0.000145944	0.0904366	0.061937	8.75	0.506316	Buchholzia_appendiculata	22	23139.9	0.000962113	O'Connor_extraction	Ewa Nowak
911	Buchholzia_appendiculata	April_2010	6	Decomposer	Buchholzia_appendiculata	Annelida	Oligochaeta	Tubificida	Enchytraeidae	Buchholzia	appendiculata	0.867392	16.5417	1.65417e-05	0.000110333	0.0749813	0.0513522	8.75	0.382773	Buchholzia_appendiculata	22	23139.9	0.000962113	O'Connor_extraction	Ewa Nowak
912	Cognettia_sphagnetorum	April_2010	6	Decomposer	Cognettia_sphagnetorum	Annelida	Oligochaeta	Tubificida	Enchytraeidae	Cognettia	sphagnetorum	0.866733	4.05566	4.05566e-06	2.70512e-05	0.0292351	0.0200221	8.75	0.198122	Cognettia_sphagnetorum	47	48850.8	0.000962113	O'Connor_extraction	Ewa Nowak
913	Cognettia_sphagnetorum	April_2010	6	Decomposer	Cognettia_sphagnetorum	Annelida	Oligochaeta	Tubificida	Enchytraeidae	Cognettia	sphagnetorum	0.866733	7.55476	7.55476e-06	5.03902e-05	0.0443518	0.0303751	8.75	0.369056	Cognettia_sphagnetorum	47	48850.8	0.000962113	O'Connor_extraction	Ewa Nowak
914	Cognettia_sphagnetorum	April_2010	6	Decomposer	Cognettia_sphagnetorum	Annelida	Oligochaeta	Tubificida	Enchytraeidae	Cognettia	sphagnetorum	0.866733	7.55476	7.55476e-06	5.03902e-05	0.0443518	0.0303751	8.75	0.369056	Cognettia_sphagnetorum	47	48850.8	0.000962113	O'Connor_extraction	Ewa Nowak
915	Cognettia_sphagnetorum	April_2010	6	Decomposer	Cognettia_sphagnetorum	Annelida	Oligochaeta	Tubificida	Enchytraeidae	Cognettia	sphagnetorum	0.866733	5.71137	5.71137e-06	3.80949e-05	0.0367722	0.0251841	8.75	0.279005	Cognettia_sphagnetorum	47	48850.8	0.000962113	O'Connor_extraction	Ewa Nowak
916	Cognettia_sphagnetorum	April_2010	6	Decomposer	Cognettia_sphagnetorum	Annelida	Oligochaeta	Tubificida	Enchytraeidae	Cognettia	sphagnetorum	0.866733	27.7185	2.77185e-05	0.000184883	0.105964	0.0725714	8.75	1.35407	Cognettia_sphagnetorum	47	48850.8	0.000962113	O'Connor_extraction	Ewa Nowak
917	Cognettia_sphagnetorum	April_2010	6	Decomposer	Cognettia_sphagnetorum	Annelida	Oligochaeta	Tubificida	Enchytraeidae	Cognettia	sphagnetorum	0.866733	21.8807	2.18807e-05	0.000145944	0.0904366	0.061937	8.75	1.06889	Cognettia_sphagnetorum	47	48850.8	0.000962113	O'Connor_extraction	Ewa Nowak
918	Cognettia_sphagnetorum	April_2010	6	Decomposer	Cognettia_sphagnetorum	Annelida	Oligochaeta	Tubificida	Enchytraeidae	Cognettia	sphagnetorum	0.866733	16.5417	1.65417e-05	0.000110333	0.0749813	0.0513522	8.75	0.808076	Cognettia_sphagnetorum	47	48850.8	0.000962113	O'Connor_extraction	Ewa Nowak
919	Cognettia_sphagnetorum	April_2010	6	Decomposer	Cognettia_sphagnetorum	Annelida	Oligochaeta	Tubificida	Enchytraeidae	Cognettia	sphagnetorum	0.866733	16.5417	1.65417e-05	0.000110333	0.0749813	0.0513522	8.75	0.808076	Cognettia_sphagnetorum	47	48850.8	0.000962113	O'Connor_extraction	Ewa Nowak
920	Cognettia_sphagnetorum	April_2010	6	Decomposer	Cognettia_sphagnetorum	Annelida	Oligochaeta	Tubificida	Enchytraeidae	Cognettia	sphagnetorum	0.866733	16.5417	1.65417e-05	0.000110333	0.0749813	0.0513522	8.75	0.808076	Cognettia_sphagnetorum	47	48850.8	0.000962113	O'Connor_extraction	Ewa Nowak
921	Cognettia_sphagnetorum	April_2010	6	Decomposer	Cognettia_sphagnetorum	Annelida	Oligochaeta	Tubificida	Enchytraeidae	Cognettia	sphagnetorum	0.866733	9.5704	9.5704e-06	6.38346e-05	0.0519669	0.0355904	8.75	0.467522	Cognettia_sphagnetorum	47	48850.8	0.000962113	O'Connor_extraction	Ewa Nowak
922	Cognettia_sphagnetorum	April_2010	6	Decomposer	Cognettia_sphagnetorum	Annelida	Oligochaeta	Tubificida	Enchytraeidae	Cognettia	sphagnetorum	0.866733	11.7463	1.17463e-05	7.83479e-05	0.0596125	0.0408266	8.75	0.573816	Cognettia_sphagnetorum	47	48850.8	0.000962113	O'Connor_extraction	Ewa Nowak
923	Cognettia_sphagnetorum	April_2010	6	Decomposer	Cognettia_sphagnetorum	Annelida	Oligochaeta	Tubificida	Enchytraeidae	Cognettia	sphagnetorum	0.866733	21.8807	2.18807e-05	0.000145944	0.0904366	0.061937	8.75	1.06889	Cognettia_sphagnetorum	47	48850.8	0.000962113	O'Connor_extraction	Ewa Nowak
924	Cognettia_sphagnetorum	April_2010	6	Decomposer	Cognettia_sphagnetorum	Annelida	Oligochaeta	Tubificida	Enchytraeidae	Cognettia	sphagnetorum	0.866733	16.5417	1.65417e-05	0.000110333	0.0749813	0.0513522	8.75	0.808076	Cognettia_sphagnetorum	47	48850.8	0.000962113	O'Connor_extraction	Ewa Nowak
925	Cognettia_sphagnetorum	April_2010	6	Decomposer	Cognettia_sphagnetorum	Annelida	Oligochaeta	Tubificida	Enchytraeidae	Cognettia	sphagnetorum	0.866733	9.5704	9.5704e-06	6.38346e-05	0.0519669	0.0355904	8.75	0.467522	Cognettia_sphagnetorum	47	48850.8	0.000962113	O'Connor_extraction	Ewa Nowak
926	Cognettia_sphagnetorum	April_2010	6	Decomposer	Cognettia_sphagnetorum	Annelida	Oligochaeta	Tubificida	Enchytraeidae	Cognettia	sphagnetorum	0.866733	9.5704	9.5704e-06	6.38346e-05	0.0519669	0.0355904	8.75	0.467522	Cognettia_sphagnetorum	47	48850.8	0.000962113	O'Connor_extraction	Ewa Nowak
927	Cognettia_sphagnetorum	April_2010	6	Decomposer	Cognettia_sphagnetorum	Annelida	Oligochaeta	Tubificida	Enchytraeidae	Cognettia	sphagnetorum	0.866733	9.5704	9.5704e-06	6.38346e-05	0.0519669	0.0355904	8.75	0.467522	Cognettia_sphagnetorum	47	48850.8	0.000962113	O'Connor_extraction	Ewa Nowak
928	Cognettia_sphagnetorum	April_2010	6	Decomposer	Cognettia_sphagnetorum	Annelida	Oligochaeta	Tubificida	Enchytraeidae	Cognettia	sphagnetorum	0.866733	9.5704	9.5704e-06	6.38346e-05	0.0519669	0.0355904	8.75	0.467522	Cognettia_sphagnetorum	47	48850.8	0.000962113	O'Connor_extraction	Ewa Nowak
929	Cognettia_sphagnetorum	April_2010	6	Decomposer	Cognettia_sphagnetorum	Annelida	Oligochaeta	Tubificida	Enchytraeidae	Cognettia	sphagnetorum	0.866733	14.0728	1.40728e-05	9.38654e-05	0.067285	0.0460812	8.75	0.687468	Cognettia_sphagnetorum	47	48850.8	0.000962113	O'Connor_extraction	Ewa Nowak
930	Cognettia_sphagnetorum	April_2010	6	Decomposer	Cognettia_sphagnetorum	Annelida	Oligochaeta	Tubificida	Enchytraeidae	Cognettia	sphagnetorum	0.866733	11.7463	1.17463e-05	7.83479e-05	0.0596125	0.0408266	8.75	0.573816	Cognettia_sphagnetorum	47	48850.8	0.000962113	O'Connor_extraction	Ewa Nowak
931	Cognettia_sphagnetorum	April_2010	6	Decomposer	Cognettia_sphagnetorum	Annelida	Oligochaeta	Tubificida	Enchytraeidae	Cognettia	sphagnetorum	0.866733	7.55476	7.55476e-06	5.03902e-05	0.0443518	0.0303751	8.75	0.369056	Cognettia_sphagnetorum	47	48850.8	0.000962113	O'Connor_extraction	Ewa Nowak
932	Cognettia_sphagnetorum	April_2010	6	Decomposer	Cognettia_sphagnetorum	Annelida	Oligochaeta	Tubificida	Enchytraeidae	Cognettia	sphagnetorum	0.866733	16.5417	1.65417e-05	0.000110333	0.0749813	0.0513522	8.75	0.808076	Cognettia_sphagnetorum	47	48850.8	0.000962113	O'Connor_extraction	Ewa Nowak
933	Cognettia_sphagnetorum	April_2010	6	Decomposer	Cognettia_sphagnetorum	Annelida	Oligochaeta	Tubificida	Enchytraeidae	Cognettia	sphagnetorum	0.866733	5.71137	5.71137e-06	3.80949e-05	0.0367722	0.0251841	8.75	0.279005	Cognettia_sphagnetorum	47	48850.8	0.000962113	O'Connor_extraction	Ewa Nowak
934	Cognettia_sphagnetorum	April_2010	6	Decomposer	Cognettia_sphagnetorum	Annelida	Oligochaeta	Tubificida	Enchytraeidae	Cognettia	sphagnetorum	0.866733	16.5417	1.65417e-05	0.000110333	0.0749813	0.0513522	8.75	0.808076	Cognettia_sphagnetorum	47	48850.8	0.000962113	O'Connor_extraction	Ewa Nowak
935	Cognettia_sphagnetorum	April_2010	6	Decomposer	Cognettia_sphagnetorum	Annelida	Oligochaeta	Tubificida	Enchytraeidae	Cognettia	sphagnetorum	0.866733	5.71137	5.71137e-06	3.80949e-05	0.0367722	0.0251841	8.75	0.279005	Cognettia_sphagnetorum	47	48850.8	0.000962113	O'Connor_extraction	Ewa Nowak
936	Cognettia_sphagnetorum	April_2010	6	Decomposer	Cognettia_sphagnetorum	Annelida	Oligochaeta	Tubificida	Enchytraeidae	Cognettia	sphagnetorum	0.866733	7.55476	7.55476e-06	5.03902e-05	0.0443518	0.0303751	8.75	0.369056	Cognettia_sphagnetorum	47	48850.8	0.000962113	O'Connor_extraction	Ewa Nowak
937	Cognettia_sphagnetorum	April_2010	6	Decomposer	Cognettia_sphagnetorum	Annelida	Oligochaeta	Tubificida	Enchytraeidae	Cognettia	sphagnetorum	0.866733	4.05566	4.05566e-06	2.70512e-05	0.0292351	0.0200221	8.75	0.198122	Cognettia_sphagnetorum	47	48850.8	0.000962113	O'Connor_extraction	Ewa Nowak
938	Cognettia_sphagnetorum	April_2010	6	Decomposer	Cognettia_sphagnetorum	Annelida	Oligochaeta	Tubificida	Enchytraeidae	Cognettia	sphagnetorum	0.866733	5.71137	5.71137e-06	3.80949e-05	0.0367722	0.0251841	8.75	0.279005	Cognettia_sphagnetorum	47	48850.8	0.000962113	O'Connor_extraction	Ewa Nowak
939	Cognettia_sphagnetorum	April_2010	6	Decomposer	Cognettia_sphagnetorum	Annelida	Oligochaeta	Tubificida	Enchytraeidae	Cognettia	sphagnetorum	0.866733	11.7463	1.17463e-05	7.83479e-05	0.0596125	0.0408266	8.75	0.573816	Cognettia_sphagnetorum	47	48850.8	0.000962113	O'Connor_extraction	Ewa Nowak
940	Cognettia_sphagnetorum	April_2010	6	Decomposer	Cognettia_sphagnetorum	Annelida	Oligochaeta	Tubificida	Enchytraeidae	Cognettia	sphagnetorum	0.866733	16.5417	1.65417e-05	0.000110333	0.0749813	0.0513522	8.75	0.808076	Cognettia_sphagnetorum	47	48850.8	0.000962113	O'Connor_extraction	Ewa Nowak
941	Cognettia_sphagnetorum	April_2010	6	Decomposer	Cognettia_sphagnetorum	Annelida	Oligochaeta	Tubificida	Enchytraeidae	Cognettia	sphagnetorum	0.866733	7.55476	7.55476e-06	5.03902e-05	0.0443518	0.0303751	8.75	0.369056	Cognettia_sphagnetorum	47	48850.8	0.000962113	O'Connor_extraction	Ewa Nowak
942	Cognettia_sphagnetorum	April_2010	6	Decomposer	Cognettia_sphagnetorum	Annelida	Oligochaeta	Tubificida	Enchytraeidae	Cognettia	sphagnetorum	0.866733	14.0728	1.40728e-05	9.38654e-05	0.067285	0.0460812	8.75	0.687468	Cognettia_sphagnetorum	47	48850.8	0.000962113	O'Connor_extraction	Ewa Nowak
943	Cognettia_sphagnetorum	April_2010	6	Decomposer	Cognettia_sphagnetorum	Annelida	Oligochaeta	Tubificida	Enchytraeidae	Cognettia	sphagnetorum	0.866733	7.55476	7.55476e-06	5.03902e-05	0.0443518	0.0303751	8.75	0.369056	Cognettia_sphagnetorum	47	48850.8	0.000962113	O'Connor_extraction	Ewa Nowak
944	Cognettia_sphagnetorum	April_2010	6	Decomposer	Cognettia_sphagnetorum	Annelida	Oligochaeta	Tubificida	Enchytraeidae	Cognettia	sphagnetorum	0.866733	7.55476	7.55476e-06	5.03902e-05	0.0443518	0.0303751	8.75	0.369056	Cognettia_sphagnetorum	47	48850.8	0.000962113	O'Connor_extraction	Ewa Nowak
945	Cognettia_sphagnetorum	April_2010	6	Decomposer	Cognettia_sphagnetorum	Annelida	Oligochaeta	Tubificida	Enchytraeidae	Cognettia	sphagnetorum	0.866733	7.55476	7.55476e-06	5.03902e-05	0.0443518	0.0303751	8.75	0.369056	Cognettia_sphagnetorum	47	48850.8	0.000962113	O'Connor_extraction	Ewa Nowak
946	Cognettia_sphagnetorum	April_2010	6	Decomposer	Cognettia_sphagnetorum	Annelida	Oligochaeta	Tubificida	Enchytraeidae	Cognettia	sphagnetorum	0.866733	5.71137	5.71137e-06	3.80949e-05	0.0367722	0.0251841	8.75	0.279005	Cognettia_sphagnetorum	47	48850.8	0.000962113	O'Connor_extraction	Ewa Nowak
947	Cognettia_sphagnetorum	April_2010	6	Decomposer	Cognettia_sphagnetorum	Annelida	Oligochaeta	Tubificida	Enchytraeidae	Cognettia	sphagnetorum	0.866733	2.60844	2.60844e-06	1.73983e-05	0.021751	0.0148965	8.75	0.127424	Cognettia_sphagnetorum	47	48850.8	0.000962113	O'Connor_extraction	Ewa Nowak
948	Cognettia_sphagnetorum	April_2010	6	Decomposer	Cognettia_sphagnetorum	Annelida	Oligochaeta	Tubificida	Enchytraeidae	Cognettia	sphagnetorum	0.866733	2.60844	2.60844e-06	1.73983e-05	0.021751	0.0148965	8.75	0.127424	Cognettia_sphagnetorum	47	48850.8	0.000962113	O'Connor_extraction	Ewa Nowak
949	Cognettia_sphagnetorum	April_2010	6	Decomposer	Cognettia_sphagnetorum	Annelida	Oligochaeta	Tubificida	Enchytraeidae	Cognettia	sphagnetorum	0.866733	7.55476	7.55476e-06	5.03902e-05	0.0443518	0.0303751	8.75	0.369056	Cognettia_sphagnetorum	47	48850.8	0.000962113	O'Connor_extraction	Ewa Nowak
950	Dendrobaena_octaedra	April_2010	6	Decomposer	Dendrobaena_octaedra	Annelida	Oligochaeta	Opisthopora	Lumbricidae	Dendrobaena	octaedra	0.921491	227	0.000227	0.0012485	1.03272	0.50749	8.75	0.0227	Dendrobaena_octaedra	9	100	0.09	Lab Hand-sorting	Alexia Hoste-Danyłow
951	Dendrobaena_octaedra	April_2010	6	Decomposer	Dendrobaena_octaedra	Annelida	Oligochaeta	Opisthopora	Lumbricidae	Dendrobaena	octaedra	0.921491	5200	0.0052	0.0286	9.54041	4.68825	8.75	0.52	Dendrobaena_octaedra	9	100	0.09	Lab Hand-sorting	Alexia Hoste-Danyłow
952	Dendrobaena_octaedra	April_2010	6	Decomposer	Dendrobaena_octaedra	Annelida	Oligochaeta	Opisthopora	Lumbricidae	Dendrobaena	octaedra	0.921491	10400	0.0104	0.0572	15.6062	7.66906	8.75	1.04	Dendrobaena_octaedra	9	100	0.09	Lab Hand-sorting	Alexia Hoste-Danyłow
953	Dendrobaena_octaedra	April_2010	6	Decomposer	Dendrobaena_octaedra	Annelida	Oligochaeta	Opisthopora	Lumbricidae	Dendrobaena	octaedra	0.921491	13900	0.0139	0.07645	19.1754	9.423	8.75	1.39	Dendrobaena_octaedra	9	100	0.09	Lab Hand-sorting	Alexia Hoste-Danyłow
954	Dendrobaena_octaedra	April_2010	6	Decomposer	Dendrobaena_octaedra	Annelida	Oligochaeta	Opisthopora	Lumbricidae	Dendrobaena	octaedra	0.921491	2900	0.0029	0.01595	6.30242	3.09707	8.75	0.29	Dendrobaena_octaedra	9	100	0.09	Lab Hand-sorting	Alexia Hoste-Danyłow
955	Dendrobaena_octaedra	April_2010	6	Decomposer	Dendrobaena_octaedra	Annelida	Oligochaeta	Opisthopora	Lumbricidae	Dendrobaena	octaedra	0.921491	6000	0.006	0.033	10.5607	5.18963	8.75	0.6	Dendrobaena_octaedra	9	100	0.09	Lab Hand-sorting	Alexia Hoste-Danyłow
956	Ectobius_sylvestris	April_2010	6	Decomposer	Ectobius_sylvestris	Arthropoda	Insecta	Dictyoptera	Blattellidae	Ectobius	sylvestris	0.904958	2537	0.002537	0.010148	4.06062	1.31649	8.75	0.010148	Ectobius_sylvestris	1	4	0.25	Field Hand-sorting	Alexia Hoste-Danyłow
957	Enchytraeus_buchholzi_	April_2010	6	Decomposer	Enchytraeus_buchholzi_	Annelida	Oligochaeta	Tubificida	Enchytraeidae	Enchytraeus	buchholzi	0.869261	6.40257	6.40257e-06	4.27051e-05	0.0396973	0.0271873	8.75	0.0164616	Enchytraeus_buchholzi_	2	2571.1	0.000962113	O'Connor_extraction	Ewa Nowak
958	Enchytraeus_buchholzi_	April_2010	6	Decomposer	Enchytraeus_buchholzi_	Annelida	Oligochaeta	Tubificida	Enchytraeidae	Enchytraeus	buchholzi	0.869261	6.40257	6.40257e-06	4.27051e-05	0.0396973	0.0271873	8.75	0.0164616	Enchytraeus_buchholzi_	2	2571.1	0.000962113	O'Connor_extraction	Ewa Nowak
959	Enchytraeus_sp.2	April_2010	6	Decomposer	Enchytraeus_sp.2	Annelida	Oligochaeta	Tubificida	Enchytraeidae	Enchytraeus	sp.2	0.869261	4.41537	4.41537e-06	2.94505e-05	0.0309479	0.0211952	8.75	0.0113523	Enchytraeus_sp.2	2	2571.1	0.000962113	O'Connor_extraction	Ewa Nowak
960	Enchytraeus_sp.2	April_2010	6	Decomposer	Enchytraeus_sp.2	Annelida	Oligochaeta	Tubificida	Enchytraeidae	Enchytraeus	sp.2	0.869261	2.80185	2.80185e-06	1.86883e-05	0.0228187	0.0156278	8.75	0.00720383	Enchytraeus_sp.2	2	2571.1	0.000962113	O'Connor_extraction	Ewa Nowak
961	Enchytraeus_sp.3	April_2010	6	Decomposer	Enchytraeus_sp.3	Annelida	Oligochaeta	Tubificida	Enchytraeidae	Enchytraeus	sp.3	0.869261	2.80185	2.80185e-06	1.86883e-05	0.0228187	0.0156278	8.75	0.0144077	Enchytraeus_sp.3	4	5142.19	0.000962113	O'Connor_extraction	Ewa Nowak
962	Enchytraeus_sp.3	April_2010	6	Decomposer	Enchytraeus_sp.3	Annelida	Oligochaeta	Tubificida	Enchytraeidae	Enchytraeus	sp.3	0.869261	2.80185	2.80185e-06	1.86883e-05	0.0228187	0.0156278	8.75	0.0144077	Enchytraeus_sp.3	4	5142.19	0.000962113	O'Connor_extraction	Ewa Nowak
963	Enchytraeus_sp.3	April_2010	6	Decomposer	Enchytraeus_sp.3	Annelida	Oligochaeta	Tubificida	Enchytraeidae	Enchytraeus	sp.3	0.869261	2.80185	2.80185e-06	1.86883e-05	0.0228187	0.0156278	8.75	0.0144077	Enchytraeus_sp.3	4	5142.19	0.000962113	O'Connor_extraction	Ewa Nowak
964	Enchytraeus_sp.3	April_2010	6	Decomposer	Enchytraeus_sp.3	Annelida	Oligochaeta	Tubificida	Enchytraeidae	Enchytraeus	sp.3	0.869261	2.80185	2.80185e-06	1.86883e-05	0.0228187	0.0156278	8.75	0.0144077	Enchytraeus_sp.3	4	5142.19	0.000962113	O'Connor_extraction	Ewa Nowak
965	Enchytronia_sp.	April_2010	6	Decomposer	Enchytronia_sp.	Annelida	Oligochaeta	Tubificida	Enchytraeidae	Enchytronia	sp.	0.866438	0.634183	6.34183e-07	4.23e-06	0.0084331	0.00577555	8.75	0.0130444	Enchytronia_sp.	19	20568.8	0.000962113	O'Connor_extraction	Ewa Nowak
966	Enchytronia_sp.	April_2010	6	Decomposer	Enchytronia_sp.	Annelida	Oligochaeta	Tubificida	Enchytraeidae	Enchytronia	sp.	0.866438	0.889332	8.89332e-07	5.93185e-06	0.0105773	0.00724407	8.75	0.0182925	Enchytronia_sp.	19	20568.8	0.000962113	O'Connor_extraction	Ewa Nowak
967	Enchytronia_sp.	April_2010	6	Decomposer	Enchytronia_sp.	Annelida	Oligochaeta	Tubificida	Enchytraeidae	Enchytronia	sp.	0.866438	1.88644	1.88644e-06	1.25826e-05	0.0175059	0.0119892	8.75	0.0388017	Enchytronia_sp.	19	20568.8	0.000962113	O'Connor_extraction	Ewa Nowak
968	Enchytronia_sp.	April_2010	6	Decomposer	Enchytronia_sp.	Annelida	Oligochaeta	Tubificida	Enchytraeidae	Enchytronia	sp.	0.866438	2.29353	2.29353e-06	1.52979e-05	0.0199545	0.0136662	8.75	0.0471751	Enchytronia_sp.	19	20568.8	0.000962113	O'Connor_extraction	Ewa Nowak
969	Enchytronia_sp.	April_2010	6	Decomposer	Enchytronia_sp.	Annelida	Oligochaeta	Tubificida	Enchytraeidae	Enchytronia	sp.	0.866438	1.34522	1.34522e-06	8.97262e-06	0.0139571	0.00955875	8.75	0.0276695	Enchytronia_sp.	19	20568.8	0.000962113	O'Connor_extraction	Ewa Nowak
970	Enchytronia_sp.	April_2010	6	Decomposer	Enchytronia_sp.	Annelida	Oligochaeta	Tubificida	Enchytraeidae	Enchytronia	sp.	0.866438	1.34522	1.34522e-06	8.97262e-06	0.0139571	0.00955875	8.75	0.0276695	Enchytronia_sp.	19	20568.8	0.000962113	O'Connor_extraction	Ewa Nowak
971	Enchytronia_sp.	April_2010	6	Decomposer	Enchytronia_sp.	Annelida	Oligochaeta	Tubificida	Enchytraeidae	Enchytronia	sp.	0.866438	2.29353	2.29353e-06	1.52979e-05	0.0199545	0.0136662	8.75	0.0471751	Enchytronia_sp.	19	20568.8	0.000962113	O'Connor_extraction	Ewa Nowak
972	Enchytronia_sp.	April_2010	6	Decomposer	Enchytronia_sp.	Annelida	Oligochaeta	Tubificida	Enchytraeidae	Enchytronia	sp.	0.866438	2.29353	2.29353e-06	1.52979e-05	0.0199545	0.0136662	8.75	0.0471751	Enchytronia_sp.	19	20568.8	0.000962113	O'Connor_extraction	Ewa Nowak
973	Enchytronia_sp.	April_2010	6	Decomposer	Enchytronia_sp.	Annelida	Oligochaeta	Tubificida	Enchytraeidae	Enchytronia	sp.	0.866438	2.29353	2.29353e-06	1.52979e-05	0.0199545	0.0136662	8.75	0.0471751	Enchytronia_sp.	19	20568.8	0.000962113	O'Connor_extraction	Ewa Nowak
974	Enchytronia_sp.	April_2010	6	Decomposer	Enchytronia_sp.	Annelida	Oligochaeta	Tubificida	Enchytraeidae	Enchytronia	sp.	0.866438	1.34522	1.34522e-06	8.97262e-06	0.0139571	0.00955875	8.75	0.0276695	Enchytronia_sp.	19	20568.8	0.000962113	O'Connor_extraction	Ewa Nowak
975	Enchytronia_sp.	April_2010	6	Decomposer	Enchytronia_sp.	Annelida	Oligochaeta	Tubificida	Enchytraeidae	Enchytronia	sp.	0.866438	1.34522	1.34522e-06	8.97262e-06	0.0139571	0.00955875	8.75	0.0276695	Enchytronia_sp.	19	20568.8	0.000962113	O'Connor_extraction	Ewa Nowak
976	Enchytronia_sp.	April_2010	6	Decomposer	Enchytronia_sp.	Annelida	Oligochaeta	Tubificida	Enchytraeidae	Enchytronia	sp.	0.866438	1.34522	1.34522e-06	8.97262e-06	0.0139571	0.00955875	8.75	0.0276695	Enchytronia_sp.	19	20568.8	0.000962113	O'Connor_extraction	Ewa Nowak
977	Enchytronia_sp.	April_2010	6	Decomposer	Enchytronia_sp.	Annelida	Oligochaeta	Tubificida	Enchytraeidae	Enchytronia	sp.	0.866438	2.29353	2.29353e-06	1.52979e-05	0.0199545	0.0136662	8.75	0.0471751	Enchytronia_sp.	19	20568.8	0.000962113	O'Connor_extraction	Ewa Nowak
978	Enchytronia_sp.	April_2010	6	Decomposer	Enchytronia_sp.	Annelida	Oligochaeta	Tubificida	Enchytraeidae	Enchytronia	sp.	0.866438	2.29353	2.29353e-06	1.52979e-05	0.0199545	0.0136662	8.75	0.0471751	Enchytronia_sp.	19	20568.8	0.000962113	O'Connor_extraction	Ewa Nowak
979	Enchytronia_sp.	April_2010	6	Decomposer	Enchytronia_sp.	Annelida	Oligochaeta	Tubificida	Enchytraeidae	Enchytronia	sp.	0.866438	2.29353	2.29353e-06	1.52979e-05	0.0199545	0.0136662	8.75	0.0471751	Enchytronia_sp.	19	20568.8	0.000962113	O'Connor_extraction	Ewa Nowak
980	Enchytronia_sp.	April_2010	6	Decomposer	Enchytronia_sp.	Annelida	Oligochaeta	Tubificida	Enchytraeidae	Enchytronia	sp.	0.866438	1.34522	1.34522e-06	8.97262e-06	0.0139571	0.00955875	8.75	0.0276695	Enchytronia_sp.	19	20568.8	0.000962113	O'Connor_extraction	Ewa Nowak
981	Entomobrya_sp.	April_2010	6	Decomposer	Entomobrya_sp.	Arthropoda	Entognatha	Collembola	Entomobryidae	Entomobrya	sp.	0.903166	2.31634	2.31634e-06	7.45862e-06	0.00738077	0.00251916	8.75	0.00535012	Entomobrya_sp.	2	2309.73	0.000962113	Mac Fadyen_extraction	Izabella Olejniczak
982	Entomobrya_sp.	April_2010	6	Decomposer	Entomobrya_sp.	Arthropoda	Entognatha	Collembola	Entomobryidae	Entomobrya	sp.	0.903166	5.31587	5.31587e-06	1.71171e-05	0.014954	0.00510403	8.75	0.0122782	Entomobrya_sp.	2	2309.73	0.000962113	Mac Fadyen_extraction	Izabella Olejniczak
983	Eumonhystera_1	April_2010	6	Decomposer	Eumonhystera_1	Nematoda	Adenophorea	Monhysterida	Monhysteridae	Eumonhystera	1	0.87455	0.0096194	9.6194e-09	4.8097e-08	0.00015749	5.61785e-05	8.75	0.0015333	Eumonhystera_1	40	159397	0.000254469	Baermann_extraction	Krassimira Ilieva-Makulec
984	Hemifridericia_parva	April_2010	6	Decomposer	Hemifridericia_parva	Annelida	Oligochaeta	Tubificida	Enchytraeidae	Hemifridericia	parva	0.867756	6.47505	6.47505e-06	4.31886e-05	0.0399978	0.0273932	8.75	0.116536	Hemifridericia_parva	17	17997.7	0.000962113	O'Connor_extraction	Ewa Nowak
985	Hemifridericia_parva	April_2010	6	Decomposer	Hemifridericia_parva	Annelida	Oligochaeta	Tubificida	Enchytraeidae	Hemifridericia	parva	0.867756	6.47505	6.47505e-06	4.31886e-05	0.0399978	0.0273932	8.75	0.116536	Hemifridericia_parva	17	17997.7	0.000962113	O'Connor_extraction	Ewa Nowak
986	Hemifridericia_parva	April_2010	6	Decomposer	Hemifridericia_parva	Annelida	Oligochaeta	Tubificida	Enchytraeidae	Hemifridericia	parva	0.867756	6.47505	6.47505e-06	4.31886e-05	0.0399978	0.0273932	8.75	0.116536	Hemifridericia_parva	17	17997.7	0.000962113	O'Connor_extraction	Ewa Nowak
987	Hemifridericia_parva	April_2010	6	Decomposer	Hemifridericia_parva	Annelida	Oligochaeta	Tubificida	Enchytraeidae	Hemifridericia	parva	0.867756	3.46924	3.46924e-06	2.31398e-05	0.0263306	0.0180329	8.75	0.0624382	Hemifridericia_parva	17	17997.7	0.000962113	O'Connor_extraction	Ewa Nowak
988	Hemifridericia_parva	April_2010	6	Decomposer	Hemifridericia_parva	Annelida	Oligochaeta	Tubificida	Enchytraeidae	Hemifridericia	parva	0.867756	6.47505	6.47505e-06	4.31886e-05	0.0399978	0.0273932	8.75	0.116536	Hemifridericia_parva	17	17997.7	0.000962113	O'Connor_extraction	Ewa Nowak
989	Hemifridericia_parva	April_2010	6	Decomposer	Hemifridericia_parva	Annelida	Oligochaeta	Tubificida	Enchytraeidae	Hemifridericia	parva	0.867756	4.86501	4.86501e-06	3.24496e-05	0.0330255	0.0226181	8.75	0.0875589	Hemifridericia_parva	17	17997.7	0.000962113	O'Connor_extraction	Ewa Nowak
990	Hemifridericia_parva	April_2010	6	Decomposer	Hemifridericia_parva	Annelida	Oligochaeta	Tubificida	Enchytraeidae	Hemifridericia	parva	0.867756	3.46924	3.46924e-06	2.31398e-05	0.0263306	0.0180329	8.75	0.0624382	Hemifridericia_parva	17	17997.7	0.000962113	O'Connor_extraction	Ewa Nowak
991	Hemifridericia_parva	April_2010	6	Decomposer	Hemifridericia_parva	Annelida	Oligochaeta	Tubificida	Enchytraeidae	Hemifridericia	parva	0.867756	6.47505	6.47505e-06	4.31886e-05	0.0399978	0.0273932	8.75	0.116536	Hemifridericia_parva	17	17997.7	0.000962113	O'Connor_extraction	Ewa Nowak
992	Hemifridericia_parva	April_2010	6	Decomposer	Hemifridericia_parva	Annelida	Oligochaeta	Tubificida	Enchytraeidae	Hemifridericia	parva	0.867756	4.86501	4.86501e-06	3.24496e-05	0.0330255	0.0226181	8.75	0.0875589	Hemifridericia_parva	17	17997.7	0.000962113	O'Connor_extraction	Ewa Nowak
993	Hemifridericia_parva	April_2010	6	Decomposer	Hemifridericia_parva	Annelida	Oligochaeta	Tubificida	Enchytraeidae	Hemifridericia	parva	0.867756	2.29353	2.29353e-06	1.52979e-05	0.0199545	0.0136662	8.75	0.0412782	Hemifridericia_parva	17	17997.7	0.000962113	O'Connor_extraction	Ewa Nowak
994	Hemifridericia_parva	April_2010	6	Decomposer	Hemifridericia_parva	Annelida	Oligochaeta	Tubificida	Enchytraeidae	Hemifridericia	parva	0.867756	3.46924	3.46924e-06	2.31398e-05	0.0263306	0.0180329	8.75	0.0624382	Hemifridericia_parva	17	17997.7	0.000962113	O'Connor_extraction	Ewa Nowak
995	Hemifridericia_parva	April_2010	6	Decomposer	Hemifridericia_parva	Annelida	Oligochaeta	Tubificida	Enchytraeidae	Hemifridericia	parva	0.867756	3.46924	3.46924e-06	2.31398e-05	0.0263306	0.0180329	8.75	0.0624382	Hemifridericia_parva	17	17997.7	0.000962113	O'Connor_extraction	Ewa Nowak
996	Hemifridericia_parva	April_2010	6	Decomposer	Hemifridericia_parva	Annelida	Oligochaeta	Tubificida	Enchytraeidae	Hemifridericia	parva	0.867756	3.46924	3.46924e-06	2.31398e-05	0.0263306	0.0180329	8.75	0.0624382	Hemifridericia_parva	17	17997.7	0.000962113	O'Connor_extraction	Ewa Nowak
997	Hemifridericia_parva	April_2010	6	Decomposer	Hemifridericia_parva	Annelida	Oligochaeta	Tubificida	Enchytraeidae	Hemifridericia	parva	0.867756	4.86501	4.86501e-06	3.24496e-05	0.0330255	0.0226181	8.75	0.0875589	Hemifridericia_parva	17	17997.7	0.000962113	O'Connor_extraction	Ewa Nowak
998	Henlea_heleotropha	April_2010	6	Decomposer	Henlea_heleotropha	Annelida	Oligochaeta	Tubificida	Enchytraeidae	Henlea	heleotropha	0.86535	24.9259	2.49259e-05	0.000166256	0.0986871	0.0675875	8.75	0.192261	Henlea_heleotropha	7	7713.29	0.000962113	O'Connor_extraction	Ewa Nowak
999	Henlea_heleotropha	April_2010	6	Decomposer	Henlea_heleotropha	Annelida	Oligochaeta	Tubificida	Enchytraeidae	Henlea	heleotropha	0.86535	24.9259	2.49259e-05	0.000166256	0.0986871	0.0675875	8.75	0.192261	Henlea_heleotropha	7	7713.29	0.000962113	O'Connor_extraction	Ewa Nowak
1000	Henlea_heleotropha	April_2010	6	Decomposer	Henlea_heleotropha	Annelida	Oligochaeta	Tubificida	Enchytraeidae	Henlea	heleotropha	0.86535	16.0247	1.60247e-05	0.000106885	0.0734028	0.0502711	8.75	0.123603	Henlea_heleotropha	7	7713.29	0.000962113	O'Connor_extraction	Ewa Nowak
1001	Henlea_heleotropha	April_2010	6	Decomposer	Henlea_heleotropha	Annelida	Oligochaeta	Tubificida	Enchytraeidae	Henlea	heleotropha	0.86535	12.302	1.2302e-05	8.20545e-05	0.0614877	0.0421109	8.75	0.0948889	Henlea_heleotropha	7	7713.29	0.000962113	O'Connor_extraction	Ewa Nowak
1002	Henlea_heleotropha	April_2010	6	Decomposer	Henlea_heleotropha	Annelida	Oligochaeta	Tubificida	Enchytraeidae	Henlea	heleotropha	0.86535	16.0247	1.60247e-05	0.000106885	0.0734028	0.0502711	8.75	0.123603	Henlea_heleotropha	7	7713.29	0.000962113	O'Connor_extraction	Ewa Nowak
1003	Henlea_heleotropha	April_2010	6	Decomposer	Henlea_heleotropha	Annelida	Oligochaeta	Tubificida	Enchytraeidae	Henlea	heleotropha	0.86535	20.233	2.0233e-05	0.000134954	0.0858153	0.058772	8.75	0.156063	Henlea_heleotropha	7	7713.29	0.000962113	O'Connor_extraction	Ewa Nowak
1004	Lepidocyrtus_cyaneus	April_2010	6	Decomposer	Lepidocyrtus_cyaneus	Arthropoda	Entognatha	Collembola	Entomobryidae	Lepidocyrtus	cyaneus	0.901908	1.68435	1.68435e-06	5.4236e-06	0.00562972	0.00192151	8.75	0.0019452	Lepidocyrtus_cyaneus	1	1154.87	0.000962113	Mac Fadyen_extraction	Izabella Olejniczak
1005	Lumbricus_rubellus	April_2010	6	Decomposer	Lumbricus_rubellus	Annelida	Oligochaeta	Opisthopora	Lumbricidae	Lumbricus	rubellus	0.922775	39100	0.0391	0.21505	25.575	12.5678	8.75	2.17222	Lumbricus_rubellus	5	55.5556	0.09	Lab Hand-sorting	Alexia Hoste-Danyłow
1006	Lumbricus_rubellus	April_2010	6	Decomposer	Lumbricus_rubellus	Annelida	Oligochaeta	Opisthopora	Lumbricidae	Lumbricus	rubellus	0.922775	1500	0.0015	0.00825	1.65312	0.81236	8.75	0.0833333	Lumbricus_rubellus	5	55.5556	0.09	Lab Hand-sorting	Alexia Hoste-Danyłow
1007	Lumbricus_rubellus	April_2010	6	Decomposer	Lumbricus_rubellus	Annelida	Oligochaeta	Opisthopora	Lumbricidae	Lumbricus	rubellus	0.922775	1400	0.0014	0.0077	1.56004	0.766619	8.75	0.0777778	Lumbricus_rubellus	5	55.5556	0.09	Lab Hand-sorting	Alexia Hoste-Danyłow
1008	Marionina_argentea_________	April_2010	6	Decomposer	Marionina_argentea_________	Annelida	Oligochaeta	Tubificida	Enchytraeidae	Marionina	argentea	0.868326	2.29353	2.29353e-06	1.52979e-05	0.0199545	0.0136662	8.75	0.00294844	Marionina_argentea_________	1	1285.55	0.000962113	O'Connor_extraction	Ewa Nowak
1009	Marionina_sp.2_________	April_2010	6	Decomposer	Marionina_sp.2_________	Annelida	Oligochaeta	Tubificida	Enchytraeidae	Marionina	sp.2	0.868326	1.34522	1.34522e-06	8.97262e-06	0.0139571	0.00955875	8.75	0.0138348	Marionina_sp.2_________	9	10284.4	0.000962113	O'Connor_extraction	Ewa Nowak
1010	Marionina_sp.2_________	April_2010	6	Decomposer	Marionina_sp.2_________	Annelida	Oligochaeta	Tubificida	Enchytraeidae	Marionina	sp.2	0.868326	1.51627	1.51627e-06	1.01135e-05	0.0151225	0.0103569	8.75	0.0155939	Marionina_sp.2_________	9	10284.4	0.000962113	O'Connor_extraction	Ewa Nowak
1011	Marionina_sp.2_________	April_2010	6	Decomposer	Marionina_sp.2_________	Annelida	Oligochaeta	Tubificida	Enchytraeidae	Marionina	sp.2	0.868326	1.88644	1.88644e-06	1.25826e-05	0.0175059	0.0119892	8.75	0.0194009	Marionina_sp.2_________	9	10284.4	0.000962113	O'Connor_extraction	Ewa Nowak
1012	Marionina_sp.2_________	April_2010	6	Decomposer	Marionina_sp.2_________	Annelida	Oligochaeta	Tubificida	Enchytraeidae	Marionina	sp.2	0.868326	2.29353	2.29353e-06	1.52979e-05	0.0199545	0.0136662	8.75	0.0235875	Marionina_sp.2_________	9	10284.4	0.000962113	O'Connor_extraction	Ewa Nowak
1013	Marionina_sp.2_________	April_2010	6	Decomposer	Marionina_sp.2_________	Annelida	Oligochaeta	Tubificida	Enchytraeidae	Marionina	sp.2	0.868326	2.29353	2.29353e-06	1.52979e-05	0.0199545	0.0136662	8.75	0.0235875	Marionina_sp.2_________	9	10284.4	0.000962113	O'Connor_extraction	Ewa Nowak
1014	Marionina_sp.2_________	April_2010	6	Decomposer	Marionina_sp.2_________	Annelida	Oligochaeta	Tubificida	Enchytraeidae	Marionina	sp.2	0.868326	1.34522	1.34522e-06	8.97262e-06	0.0139571	0.00955875	8.75	0.0138348	Marionina_sp.2_________	9	10284.4	0.000962113	O'Connor_extraction	Ewa Nowak
1015	Marionina_sp.2_________	April_2010	6	Decomposer	Marionina_sp.2_________	Annelida	Oligochaeta	Tubificida	Enchytraeidae	Marionina	sp.2	0.868326	10.3196	1.03196e-05	6.88317e-05	0.0546585	0.0374338	8.75	0.106131	Marionina_sp.2_________	9	10284.4	0.000962113	O'Connor_extraction	Ewa Nowak
1016	Marionina_sp.2_________	April_2010	6	Decomposer	Marionina_sp.2_________	Annelida	Oligochaeta	Tubificida	Enchytraeidae	Marionina	sp.2	0.868326	1.34522	1.34522e-06	8.97262e-06	0.0139571	0.00955875	8.75	0.0138348	Marionina_sp.2_________	9	10284.4	0.000962113	O'Connor_extraction	Ewa Nowak
1017	Mesaphorura_krausbaueri	April_2010	6	Decomposer	Mesaphorura_krausbaueri	Arthropoda	Entognatha	Collembola	Tullbergiidae	Mesaphorura	krausbaueri	0.904682	0.519453	5.19453e-07	1.8025e-06	0.00220717	0.00075334	8.75	0.000599899	Mesaphorura_krausbaueri	1	1154.87	0.000962113	Mac Fadyen_extraction	Izabella Olejniczak
1018	Mesaphorura_macrochaeta	April_2010	6	Decomposer	Mesaphorura_macrochaeta	Arthropoda	Entognatha	Collembola	Tullbergiidae	Mesaphorura	macrochaeta	0.904682	0.425728	4.25728e-07	1.47728e-06	0.00186374	0.000636121	8.75	0.000983317	Mesaphorura_macrochaeta	2	2309.73	0.000962113	Mac Fadyen_extraction	Izabella Olejniczak
1019	Mesaphorura_macrochaeta	April_2010	6	Decomposer	Mesaphorura_macrochaeta	Arthropoda	Entognatha	Collembola	Tullbergiidae	Mesaphorura	macrochaeta	0.904682	0.442605	4.42605e-07	1.53584e-06	0.00192635	0.000657493	8.75	0.0010223	Mesaphorura_macrochaeta	2	2309.73	0.000962113	Mac Fadyen_extraction	Izabella Olejniczak
1020	Metateratocephalus_1	April_2010	6	Decomposer	Metateratocephalus_1	Nematoda	Adenophorea	Plectida	Metateratocephalidae	Metateratocephalus	1	0.870456	0.00323886	3.23886e-09	1.61943e-08	7.19231e-05	2.56558e-05	8.75	0.00103253	Metateratocephalus_1	81	318794	0.000254469	Baermann_extraction	Krassimira Ilieva-Makulec
1021	Metateratocephalus_1	April_2010	6	Decomposer	Metateratocephalus_1	Nematoda	Adenophorea	Plectida	Metateratocephalidae	Metateratocephalus	1	0.870456	0.00427529	4.27529e-09	2.13764e-08	8.78378e-05	3.13328e-05	8.75	0.00136294	Metateratocephalus_1	81	318794	0.000254469	Baermann_extraction	Krassimira Ilieva-Makulec
1022	Nesovitrea_petronella	April_2010	6	Decomposer	Nesovitrea_petronella	Mollusca	Gastropoda	Pulmonata	Oxychilidae	Nesovitrea	petronella	0.999317	409	0.000409	0.00272803	0.00643158	0.00577397	8.75	0.00454444	Nesovitrea_petronella	1	11.1111	0.09	Lab Hand-sorting	Anatoly Shileyko
1023	Onychiurus_sp.	April_2010	6	Decomposer	Onychiurus_sp.	Arthropoda	Entognatha	Collembola	Onychiuridae	Onychiurus	sp.	0.906348	2.74618	2.74618e-06	9.52926e-06	0.00908955	0.0031024	8.75	0.00634294	Onychiurus_sp.	2	2309.73	0.000962113	Mac Fadyen_extraction	Izabella Olejniczak
1024	Onychiurus_sp.	April_2010	6	Decomposer	Onychiurus_sp.	Arthropoda	Entognatha	Collembola	Onychiuridae	Onychiurus	sp.	0.906348	2.47178	2.47178e-06	8.57706e-06	0.00831151	0.00283684	8.75	0.00570915	Onychiurus_sp.	2	2309.73	0.000962113	Mac Fadyen_extraction	Izabella Olejniczak
1025	Plectus_2	April_2010	6	Decomposer	Plectus_2	Nematoda	Adenophorea	Plectida	Plectidae	Plectus	2	0.861475	0.00259108	2.59108e-09	1.29554e-08	6.12482e-05	2.18479e-05	8.75	0.000826021	Plectus_2	81	318794	0.000254469	Baermann_extraction	Krassimira Ilieva-Makulec
1026	Plectus_2	April_2010	6	Decomposer	Plectus_2	Nematoda	Adenophorea	Plectida	Plectidae	Plectus	2	0.861475	0.00356274	3.56274e-09	1.78137e-08	7.7032e-05	2.74782e-05	8.75	0.00113578	Plectus_2	81	318794	0.000254469	Baermann_extraction	Krassimira Ilieva-Makulec
1027	Uropoda_minima	April_2010	6	Decomposer	Uropoda_minima	Arthropoda	Arachnida	Mesostigmata	Uropodidae	Uropoda	minima	0.907143	6.90244	6.90244e-06	1.72561e-05	0.00320618	0.00279478	8.75	0.00717425	Uropoda_minima	1	1039.38	0.000962113	Mac Fadyen_extraction	Katarzyna Faleńczyk-Koziróg
1028	Acrobeloides_nanus	April_2010	7	Decomposer	Acrobeloides_nanus	Nematoda	Secernentea	Rhabditida	Cephalobidae	Acrobeloides	nanus	0.788799	0.00233198	2.33198e-09	1.16599e-08	5.67738e-05	2.02519e-05	8.75	0.00154837	Acrobeloides_nanus	168	663971	0.000254469	Baermann_extraction	Krassimira Ilieva-Makulec
1029	Acrobeloides_nanus	April_2010	7	Decomposer	Acrobeloides_nanus	Nematoda	Secernentea	Rhabditida	Cephalobidae	Acrobeloides	nanus	0.788799	0.00207287	2.07287e-09	1.03643e-08	5.21576e-05	1.86052e-05	8.75	0.00137633	Acrobeloides_nanus	168	663971	0.000254469	Baermann_extraction	Krassimira Ilieva-Makulec
1030	Acrobeloides_nanus	April_2010	7	Decomposer	Acrobeloides_nanus	Nematoda	Secernentea	Rhabditida	Cephalobidae	Acrobeloides	nanus	0.788799	0.0014251	1.4251e-09	7.12548e-09	3.98249e-05	1.4206e-05	8.75	0.000946225	Acrobeloides_nanus	168	663971	0.000254469	Baermann_extraction	Krassimira Ilieva-Makulec
1031	Acrobeloides_nanus	April_2010	7	Decomposer	Acrobeloides_nanus	Nematoda	Secernentea	Rhabditida	Cephalobidae	Acrobeloides	nanus	0.788799	0.00259108	2.59108e-09	1.29554e-08	6.12482e-05	2.18479e-05	8.75	0.0017204	Acrobeloides_nanus	168	663971	0.000254469	Baermann_extraction	Krassimira Ilieva-Makulec
1032	Acrobeloides_nanus	April_2010	7	Decomposer	Acrobeloides_nanus	Nematoda	Secernentea	Rhabditida	Cephalobidae	Acrobeloides	nanus	0.788799	0.00259108	2.59108e-09	1.29554e-08	6.12482e-05	2.18479e-05	8.75	0.0017204	Acrobeloides_nanus	168	663971	0.000254469	Baermann_extraction	Krassimira Ilieva-Makulec
1033	Acrobeloides_nanus	April_2010	7	Decomposer	Acrobeloides_nanus	Nematoda	Secernentea	Rhabditida	Cephalobidae	Acrobeloides	nanus	0.788799	0.0035425	3.5425e-09	1.77125e-08	7.67166e-05	2.73657e-05	8.75	0.00235212	Acrobeloides_nanus	168	663971	0.000254469	Baermann_extraction	Krassimira Ilieva-Makulec
1034	Acrobeloides_nanus	April_2010	7	Decomposer	Acrobeloides_nanus	Nematoda	Secernentea	Rhabditida	Cephalobidae	Acrobeloides	nanus	0.788799	0.0323886	3.23886e-08	1.61943e-07	0.000377458	0.000134644	8.75	0.0215051	Acrobeloides_nanus	168	663971	0.000254469	Baermann_extraction	Krassimira Ilieva-Makulec
1035	Acrobeloides_nanus	April_2010	7	Decomposer	Acrobeloides_nanus	Nematoda	Secernentea	Rhabditida	Cephalobidae	Acrobeloides	nanus	0.788799	0.0194331	1.94331e-08	9.71657e-08	0.000261299	9.32083e-05	8.75	0.012903	Acrobeloides_nanus	168	663971	0.000254469	Baermann_extraction	Krassimira Ilieva-Makulec
1036	Amischa_analis	April_2010	7	Decomposer	Amischa_analis	Arthropoda	Insecta	Coleoptera	Staphylinidae	Amischa	analis	0.878685	51	5.1e-05	0.000153	0.208981	0.0677538	8.75	0.00226667	Amischa_analis	4	44.4444	0.09	Lab Hand-sorting	Andrezj Melke
1037	Amischa_analis	April_2010	7	Decomposer	Amischa_analis	Arthropoda	Insecta	Coleoptera	Staphylinidae	Amischa	analis	0.878685	50	5e-05	0.00015	0.205656	0.0666757	8.75	0.00222222	Amischa_analis	4	44.4444	0.09	Lab Hand-sorting	Andrezj Melke
1038	Amischa_analis	April_2010	7	Decomposer	Amischa_analis	Arthropoda	Insecta	Coleoptera	Staphylinidae	Amischa	analis	0.878685	50	5e-05	0.00015	0.205656	0.0666757	8.75	0.00222222	Amischa_analis	4	44.4444	0.09	Lab Hand-sorting	Andrezj Melke
1039	Amischa_analis	April_2010	7	Decomposer	Amischa_analis	Arthropoda	Insecta	Coleoptera	Staphylinidae	Amischa	analis	0.878685	45	4.5e-05	0.000135	0.188833	0.0612215	8.75	0.002	Amischa_analis	4	44.4444	0.09	Lab Hand-sorting	Andrezj Melke
1040	Anaplectus_sp.1	April_2010	7	Decomposer	Anaplectus_sp.1	Nematoda	Adenophorea	Plectida	Plectidae	Anaplectus	sp.1	0.863265	0.0816192	8.16192e-08	4.08096e-07	0.000734305	0.000261935	8.75	0.0135482	Anaplectus_sp.1	42	165993	0.000254469	Baermann_extraction	Krassimira Ilieva-Makulec
1041	Anaplectus_sp.1	April_2010	7	Decomposer	Anaplectus_sp.1	Nematoda	Adenophorea	Plectida	Plectidae	Anaplectus	sp.1	0.863265	0.0404857	4.04857e-08	2.02428e-07	0.000443245	0.000158111	8.75	0.00672033	Anaplectus_sp.1	42	165993	0.000254469	Baermann_extraction	Krassimira Ilieva-Makulec
1042	Aphelenchoides_1	April_2010	7	Decomposer	Aphelenchoides_1	Nematoda	Secernentea	Aphelenchida	Aphelenchoididae	Aphelenchoides	1	0.746035	0.00131174	1.31174e-09	6.55868e-09	3.75177e-05	1.3383e-05	8.75	0.00293948	Aphelenchoides_1	570	2.2409e+06	0.000254469	Baermann_extraction	Krassimira Ilieva-Makulec
1043	Aphelenchoides_1	April_2010	7	Decomposer	Aphelenchoides_1	Nematoda	Secernentea	Aphelenchida	Aphelenchoididae	Aphelenchoides	1	0.746035	0.00102024	1.02024e-09	5.1012e-09	3.13078e-05	1.11678e-05	8.75	0.00228626	Aphelenchoides_1	570	2.2409e+06	0.000254469	Baermann_extraction	Krassimira Ilieva-Makulec
1044	Aphelenchoides_1	April_2010	7	Decomposer	Aphelenchoides_1	Nematoda	Secernentea	Aphelenchida	Aphelenchoididae	Aphelenchoides	1	0.746035	0.0012753	1.2753e-09	6.3765e-09	3.67644e-05	1.31143e-05	8.75	0.00285782	Aphelenchoides_1	570	2.2409e+06	0.000254469	Baermann_extraction	Krassimira Ilieva-Makulec
1045	Aphelenchoides_1	April_2010	7	Decomposer	Aphelenchoides_1	Nematoda	Secernentea	Aphelenchida	Aphelenchoididae	Aphelenchoides	1	0.746035	0.000947365	9.47365e-10	4.73683e-09	2.9681e-05	1.05876e-05	8.75	0.00212295	Aphelenchoides_1	570	2.2409e+06	0.000254469	Baermann_extraction	Krassimira Ilieva-Makulec
1046	Aphelenchoides_1	April_2010	7	Decomposer	Aphelenchoides_1	Nematoda	Secernentea	Aphelenchida	Aphelenchoididae	Aphelenchoides	1	0.746035	0.00109311	1.09311e-09	5.46557e-09	3.29022e-05	1.17366e-05	8.75	0.00244955	Aphelenchoides_1	570	2.2409e+06	0.000254469	Baermann_extraction	Krassimira Ilieva-Makulec
1047	Aphelenchoides_1	April_2010	7	Decomposer	Aphelenchoides_1	Nematoda	Secernentea	Aphelenchida	Aphelenchoididae	Aphelenchoides	1	0.746035	0.00109311	1.09311e-09	5.46557e-09	3.29022e-05	1.17366e-05	8.75	0.00244955	Aphelenchoides_1	570	2.2409e+06	0.000254469	Baermann_extraction	Krassimira Ilieva-Makulec
1048	Aphelenchoides_1	April_2010	7	Decomposer	Aphelenchoides_1	Nematoda	Secernentea	Aphelenchida	Aphelenchoididae	Aphelenchoides	1	0.746035	0.00112955	1.12955e-09	5.64775e-09	3.36883e-05	1.2017e-05	8.75	0.00253121	Aphelenchoides_1	570	2.2409e+06	0.000254469	Baermann_extraction	Krassimira Ilieva-Makulec
1049	Aphelenchoides_1	April_2010	7	Decomposer	Aphelenchoides_1	Nematoda	Secernentea	Aphelenchida	Aphelenchoididae	Aphelenchoides	1	0.746035	0.00102024	1.02024e-09	5.1012e-09	3.13078e-05	1.11678e-05	8.75	0.00228626	Aphelenchoides_1	570	2.2409e+06	0.000254469	Baermann_extraction	Krassimira Ilieva-Makulec
1050	Aphelenchoides_1	April_2010	7	Decomposer	Aphelenchoides_1	Nematoda	Secernentea	Aphelenchida	Aphelenchoididae	Aphelenchoides	1	0.746035	0.000983802	9.83802e-10	4.91901e-09	3.04986e-05	1.08792e-05	8.75	0.0022046	Aphelenchoides_1	570	2.2409e+06	0.000254469	Baermann_extraction	Krassimira Ilieva-Makulec
1051	Aphelenchoides_1	April_2010	7	Decomposer	Aphelenchoides_1	Nematoda	Secernentea	Aphelenchida	Aphelenchoididae	Aphelenchoides	1	0.746035	0.00109311	1.09311e-09	5.46557e-09	3.29022e-05	1.17366e-05	8.75	0.00244955	Aphelenchoides_1	570	2.2409e+06	0.000254469	Baermann_extraction	Krassimira Ilieva-Makulec
1052	Aphelenchoides_1	April_2010	7	Decomposer	Aphelenchoides_1	Nematoda	Secernentea	Aphelenchida	Aphelenchoididae	Aphelenchoides	1	0.746035	0.0014251	1.4251e-09	7.12548e-09	3.98249e-05	1.4206e-05	8.75	0.00319351	Aphelenchoides_1	570	2.2409e+06	0.000254469	Baermann_extraction	Krassimira Ilieva-Makulec
1053	Aphelenchoides_1	April_2010	7	Decomposer	Aphelenchoides_1	Nematoda	Secernentea	Aphelenchida	Aphelenchoididae	Aphelenchoides	1	0.746035	0.00194331	1.94331e-09	9.71657e-09	4.97894e-05	1.77605e-05	8.75	0.00435477	Aphelenchoides_1	570	2.2409e+06	0.000254469	Baermann_extraction	Krassimira Ilieva-Makulec
1054	Aphelenchoides_1	April_2010	7	Decomposer	Aphelenchoides_1	Nematoda	Secernentea	Aphelenchida	Aphelenchoididae	Aphelenchoides	1	0.746035	0.0012753	1.2753e-09	6.3765e-09	3.67644e-05	1.31143e-05	8.75	0.00285782	Aphelenchoides_1	570	2.2409e+06	0.000254469	Baermann_extraction	Krassimira Ilieva-Makulec
1055	Aphelenchoides_1	April_2010	7	Decomposer	Aphelenchoides_1	Nematoda	Secernentea	Aphelenchida	Aphelenchoididae	Aphelenchoides	1	0.746035	0.00404857	4.04857e-09	2.02428e-08	8.44585e-05	3.01274e-05	8.75	0.00907245	Aphelenchoides_1	570	2.2409e+06	0.000254469	Baermann_extraction	Krassimira Ilieva-Makulec
1056	Aphelenchoides_1	April_2010	7	Decomposer	Aphelenchoides_1	Nematoda	Secernentea	Aphelenchida	Aphelenchoididae	Aphelenchoides	1	0.746035	0.00181376	1.81376e-09	9.0688e-09	4.73766e-05	1.68998e-05	8.75	0.00406446	Aphelenchoides_1	570	2.2409e+06	0.000254469	Baermann_extraction	Krassimira Ilieva-Makulec
1057	Aphelenchoides_1	April_2010	7	Decomposer	Aphelenchoides_1	Nematoda	Secernentea	Aphelenchida	Aphelenchoididae	Aphelenchoides	1	0.746035	0.0022672	2.2672e-09	1.1336e-08	5.56338e-05	1.98452e-05	8.75	0.00508057	Aphelenchoides_1	570	2.2409e+06	0.000254469	Baermann_extraction	Krassimira Ilieva-Makulec
1058	Aphelenchoides_1	April_2010	7	Decomposer	Aphelenchoides_1	Nematoda	Secernentea	Aphelenchida	Aphelenchoididae	Aphelenchoides	1	0.746035	0.00116599	1.16599e-09	5.82994e-09	3.44672e-05	1.22949e-05	8.75	0.00261287	Aphelenchoides_1	570	2.2409e+06	0.000254469	Baermann_extraction	Krassimira Ilieva-Makulec
1059	Aphelenchoides_1	April_2010	7	Decomposer	Aphelenchoides_1	Nematoda	Secernentea	Aphelenchida	Aphelenchoididae	Aphelenchoides	1	0.746035	0.00259108	2.59108e-09	1.29554e-08	6.12482e-05	2.18479e-05	8.75	0.00580636	Aphelenchoides_1	570	2.2409e+06	0.000254469	Baermann_extraction	Krassimira Ilieva-Makulec
1060	Aphelenchoides_1	April_2010	7	Decomposer	Aphelenchoides_1	Nematoda	Secernentea	Aphelenchida	Aphelenchoididae	Aphelenchoides	1	0.746035	0.00102024	1.02024e-09	5.1012e-09	3.13078e-05	1.11678e-05	8.75	0.00228626	Aphelenchoides_1	570	2.2409e+06	0.000254469	Baermann_extraction	Krassimira Ilieva-Makulec
1061	Aphelenchoides_1	April_2010	7	Decomposer	Aphelenchoides_1	Nematoda	Secernentea	Aphelenchida	Aphelenchoididae	Aphelenchoides	1	0.746035	0.0012753	1.2753e-09	6.3765e-09	3.67644e-05	1.31143e-05	8.75	0.00285782	Aphelenchoides_1	570	2.2409e+06	0.000254469	Baermann_extraction	Krassimira Ilieva-Makulec
1062	Aphelenchoides_1	April_2010	7	Decomposer	Aphelenchoides_1	Nematoda	Secernentea	Aphelenchida	Aphelenchoididae	Aphelenchoides	1	0.746035	0.000947365	9.47365e-10	4.73683e-09	2.9681e-05	1.05876e-05	8.75	0.00212295	Aphelenchoides_1	570	2.2409e+06	0.000254469	Baermann_extraction	Krassimira Ilieva-Makulec
1063	Aphelenchoides_1	April_2010	7	Decomposer	Aphelenchoides_1	Nematoda	Secernentea	Aphelenchida	Aphelenchoididae	Aphelenchoides	1	0.746035	0.00109311	1.09311e-09	5.46557e-09	3.29022e-05	1.17366e-05	8.75	0.00244955	Aphelenchoides_1	570	2.2409e+06	0.000254469	Baermann_extraction	Krassimira Ilieva-Makulec
1064	Aphelenchoides_1	April_2010	7	Decomposer	Aphelenchoides_1	Nematoda	Secernentea	Aphelenchida	Aphelenchoididae	Aphelenchoides	1	0.746035	0.00109311	1.09311e-09	5.46557e-09	3.29022e-05	1.17366e-05	8.75	0.00244955	Aphelenchoides_1	570	2.2409e+06	0.000254469	Baermann_extraction	Krassimira Ilieva-Makulec
1065	Aphelenchoides_1	April_2010	7	Decomposer	Aphelenchoides_1	Nematoda	Secernentea	Aphelenchida	Aphelenchoididae	Aphelenchoides	1	0.746035	0.00112955	1.12955e-09	5.64775e-09	3.36883e-05	1.2017e-05	8.75	0.00253121	Aphelenchoides_1	570	2.2409e+06	0.000254469	Baermann_extraction	Krassimira Ilieva-Makulec
1066	Aphelenchoides_1	April_2010	7	Decomposer	Aphelenchoides_1	Nematoda	Secernentea	Aphelenchida	Aphelenchoididae	Aphelenchoides	1	0.746035	0.00102024	1.02024e-09	5.1012e-09	3.13078e-05	1.11678e-05	8.75	0.00228626	Aphelenchoides_1	570	2.2409e+06	0.000254469	Baermann_extraction	Krassimira Ilieva-Makulec
1067	Aphelenchoides_1	April_2010	7	Decomposer	Aphelenchoides_1	Nematoda	Secernentea	Aphelenchida	Aphelenchoididae	Aphelenchoides	1	0.746035	0.000983802	9.83802e-10	4.91901e-09	3.04986e-05	1.08792e-05	8.75	0.0022046	Aphelenchoides_1	570	2.2409e+06	0.000254469	Baermann_extraction	Krassimira Ilieva-Makulec
1068	Aphelenchoides_1	April_2010	7	Decomposer	Aphelenchoides_1	Nematoda	Secernentea	Aphelenchida	Aphelenchoididae	Aphelenchoides	1	0.746035	0.00181376	1.81376e-09	9.0688e-09	4.73766e-05	1.68998e-05	8.75	0.00406446	Aphelenchoides_1	570	2.2409e+06	0.000254469	Baermann_extraction	Krassimira Ilieva-Makulec
1069	Aphelenchoides_2	April_2010	7	Decomposer	Aphelenchoides_2	Nematoda	Secernentea	Aphelenchida	Aphelenchoididae	Aphelenchoides	2	0.746035	0.00323886	3.23886e-09	1.61943e-08	7.19231e-05	2.56558e-05	8.75	0.0018817	Aphelenchoides_2	147	580974	0.000254469	Baermann_extraction	Krassimira Ilieva-Makulec
1070	Aphelenchoides_2	April_2010	7	Decomposer	Aphelenchoides_2	Nematoda	Secernentea	Aphelenchida	Aphelenchoididae	Aphelenchoides	2	0.746035	0.00336841	3.36841e-09	1.6842e-08	7.39831e-05	2.63906e-05	8.75	0.00195696	Aphelenchoides_2	147	580974	0.000254469	Baermann_extraction	Krassimira Ilieva-Makulec
1071	Aphelenchoides_2	April_2010	7	Decomposer	Aphelenchoides_2	Nematoda	Secernentea	Aphelenchida	Aphelenchoididae	Aphelenchoides	2	0.746035	0.00330363	3.30363e-09	1.65182e-08	7.29559e-05	2.60242e-05	8.75	0.00191932	Aphelenchoides_2	147	580974	0.000254469	Baermann_extraction	Krassimira Ilieva-Makulec
1072	Aphelenchoides_2	April_2010	7	Decomposer	Aphelenchoides_2	Nematoda	Secernentea	Aphelenchida	Aphelenchoididae	Aphelenchoides	2	0.746035	0.00259108	2.59108e-09	1.29554e-08	6.12482e-05	2.18479e-05	8.75	0.00150535	Aphelenchoides_2	147	580974	0.000254469	Baermann_extraction	Krassimira Ilieva-Makulec
1073	Aphelenchoides_2	April_2010	7	Decomposer	Aphelenchoides_2	Nematoda	Secernentea	Aphelenchida	Aphelenchoididae	Aphelenchoides	2	0.746035	0.0012753	1.2753e-09	6.3765e-09	3.67644e-05	1.31143e-05	8.75	0.000740917	Aphelenchoides_2	147	580974	0.000254469	Baermann_extraction	Krassimira Ilieva-Makulec
1074	Aphelenchoides_2	April_2010	7	Decomposer	Aphelenchoides_2	Nematoda	Secernentea	Aphelenchida	Aphelenchoididae	Aphelenchoides	2	0.746035	0.00388663	3.88663e-09	1.94331e-08	8.20123e-05	2.92547e-05	8.75	0.00225803	Aphelenchoides_2	147	580974	0.000254469	Baermann_extraction	Krassimira Ilieva-Makulec
1075	Aphelenchoides_2	April_2010	7	Decomposer	Aphelenchoides_2	Nematoda	Secernentea	Aphelenchida	Aphelenchoididae	Aphelenchoides	2	0.746035	0.00145748	1.45748e-09	7.28742e-09	4.04745e-05	1.44377e-05	8.75	0.000846759	Aphelenchoides_2	147	580974	0.000254469	Baermann_extraction	Krassimira Ilieva-Makulec
1076	Aphelenchoides_3	April_2010	7	Decomposer	Aphelenchoides_3	Nematoda	Secernentea	Aphelenchida	Aphelenchoididae	Aphelenchoides	3	0.746035	0.0264291	2.64291e-08	1.32145e-07	0.000326051	0.000116306	8.75	0.00219352	Aphelenchoides_3	21	82996.4	0.000254469	Baermann_extraction	Krassimira Ilieva-Makulec
1077	Aporrectodea_caliginosa	April_2010	7	Decomposer	Aporrectodea_caliginosa	Annelida	Oligochaeta	Opisthopora	Lumbricidae	Aporrectodea	caliginosa	0.923867	125700	0.1257	0.69135	55.7468	27.3945	8.75	1.39667	Aporrectodea_caliginosa	1	11.1111	0.09	Lab Hand-sorting	Alexia Hoste-Danyłow
1078	Buchholzia_appendiculata	April_2010	7	Decomposer	Buchholzia_appendiculata	Annelida	Oligochaeta	Tubificida	Enchytraeidae	Buchholzia	appendiculata	0.867392	6.79596	6.79596e-06	4.53291e-05	0.0413154	0.0282955	8.75	0.00963215	Buchholzia_appendiculata	1	1417.34	0.000962113	O'Connor_extraction	Ewa Nowak
1079	Cognettia_sphagnetorum	April_2010	7	Decomposer	Cognettia_sphagnetorum	Annelida	Oligochaeta	Tubificida	Enchytraeidae	Cognettia	sphagnetorum	0.866733	6.79596	6.79596e-06	4.53291e-05	0.0413154	0.0282955	8.75	0.0288965	Cognettia_sphagnetorum	4	4252.01	0.000962113	O'Connor_extraction	Ewa Nowak
1080	Cognettia_sphagnetorum	April_2010	7	Decomposer	Cognettia_sphagnetorum	Annelida	Oligochaeta	Tubificida	Enchytraeidae	Cognettia	sphagnetorum	0.866733	16.5417	1.65417e-05	0.000110333	0.0749813	0.0513522	8.75	0.0703354	Cognettia_sphagnetorum	4	4252.01	0.000962113	O'Connor_extraction	Ewa Nowak
1081	Cognettia_sphagnetorum	April_2010	7	Decomposer	Cognettia_sphagnetorum	Annelida	Oligochaeta	Tubificida	Enchytraeidae	Cognettia	sphagnetorum	0.866733	34.0206	3.40206e-05	0.000226917	0.121554	0.0832485	8.75	0.144656	Cognettia_sphagnetorum	4	4252.01	0.000962113	O'Connor_extraction	Ewa Nowak
1082	Dendrobaena_octaedra	April_2010	7	Decomposer	Dendrobaena_octaedra	Annelida	Oligochaeta	Opisthopora	Lumbricidae	Dendrobaena	octaedra	0.921491	7900	0.0079	0.04345	12.8387	6.30905	8.75	0.79	Dendrobaena_octaedra	9	100	0.09	Lab Hand-sorting	Alexia Hoste-Danyłow
1083	Dendrobaena_octaedra	April_2010	7	Decomposer	Dendrobaena_octaedra	Annelida	Oligochaeta	Opisthopora	Lumbricidae	Dendrobaena	octaedra	0.921491	17500	0.0175	0.09625	22.582	11.097	8.75	1.75	Dendrobaena_octaedra	9	100	0.09	Lab Hand-sorting	Alexia Hoste-Danyłow
1084	Dendrobaena_octaedra	April_2010	7	Decomposer	Dendrobaena_octaedra	Annelida	Oligochaeta	Opisthopora	Lumbricidae	Dendrobaena	octaedra	0.921491	12600	0.0126	0.0693	17.8841	8.78844	8.75	1.26	Dendrobaena_octaedra	9	100	0.09	Lab Hand-sorting	Alexia Hoste-Danyłow
1085	Dendrobaena_octaedra	April_2010	7	Decomposer	Dendrobaena_octaedra	Annelida	Oligochaeta	Opisthopora	Lumbricidae	Dendrobaena	octaedra	0.921491	7100	0.0071	0.03905	11.9014	5.84847	8.75	0.71	Dendrobaena_octaedra	9	100	0.09	Lab Hand-sorting	Alexia Hoste-Danyłow
1086	Dendrobaena_octaedra	April_2010	7	Decomposer	Dendrobaena_octaedra	Annelida	Oligochaeta	Opisthopora	Lumbricidae	Dendrobaena	octaedra	0.921491	14800	0.0148	0.0814	20.0489	9.85223	8.75	1.48	Dendrobaena_octaedra	9	100	0.09	Lab Hand-sorting	Alexia Hoste-Danyłow
1087	Dendrobaena_octaedra	April_2010	7	Decomposer	Dendrobaena_octaedra	Annelida	Oligochaeta	Opisthopora	Lumbricidae	Dendrobaena	octaedra	0.921491	6300	0.0063	0.03465	10.9329	5.37255	8.75	0.63	Dendrobaena_octaedra	9	100	0.09	Lab Hand-sorting	Alexia Hoste-Danyłow
1088	Dendrobaena_octaedra	April_2010	7	Decomposer	Dendrobaena_octaedra	Annelida	Oligochaeta	Opisthopora	Lumbricidae	Dendrobaena	octaedra	0.921491	900	0.0009	0.00495	2.7461	1.34946	8.75	0.09	Dendrobaena_octaedra	9	100	0.09	Lab Hand-sorting	Alexia Hoste-Danyłow
1089	Dendrobaena_octaedra	April_2010	7	Decomposer	Dendrobaena_octaedra	Annelida	Oligochaeta	Opisthopora	Lumbricidae	Dendrobaena	octaedra	0.921491	3500	0.0035	0.01925	7.20266	3.53946	8.75	0.35	Dendrobaena_octaedra	9	100	0.09	Lab Hand-sorting	Alexia Hoste-Danyłow
1090	Dendrobaena_octaedra	April_2010	7	Decomposer	Dendrobaena_octaedra	Annelida	Oligochaeta	Opisthopora	Lumbricidae	Dendrobaena	octaedra	0.921491	800	0.0008	0.0044	2.5258	1.2412	8.75	0.08	Dendrobaena_octaedra	9	100	0.09	Lab Hand-sorting	Alexia Hoste-Danyłow
1091	Ditylenchus_1	April_2010	7	Decomposer	Ditylenchus_1	Nematoda	Secernentea	Tylenchida	Anguinidae	Ditylenchus	1	0.783094	0.00262347	2.62347e-09	1.31174e-08	6.17984e-05	2.20442e-05	8.75	0.000217738	Ditylenchus_1	21	82996.4	0.000254469	Baermann_extraction	Krassimira Ilieva-Makulec
1092	Ectobius_sylvestris	April_2010	7	Decomposer	Ectobius_sylvestris	Arthropoda	Insecta	Dictyoptera	Blattellidae	Ectobius	sylvestris	0.904958	2149	0.002149	0.008596	3.51485	1.13955	8.75	0.008596	Ectobius_sylvestris	1	4	0.25	Field Hand-sorting	Alexia Hoste-Danyłow
1093	Eumonhystera_1	April_2010	7	Decomposer	Eumonhystera_1	Nematoda	Adenophorea	Monhysterida	Monhysteridae	Eumonhystera	1	0.87455	0.00759107	7.59107e-09	3.79553e-08	0.000132802	4.7372e-05	8.75	0.00126006	Eumonhystera_1	42	165993	0.000254469	Baermann_extraction	Krassimira Ilieva-Makulec
1094	Eumonhystera_1	April_2010	7	Decomposer	Eumonhystera_1	Nematoda	Adenophorea	Monhysterida	Monhysteridae	Eumonhystera	1	0.87455	0.00759107	7.59107e-09	3.79553e-08	0.000132802	4.7372e-05	8.75	0.00126006	Eumonhystera_1	42	165993	0.000254469	Baermann_extraction	Krassimira Ilieva-Makulec
1095	Heterocephalobus__1	April_2010	7	Decomposer	Heterocephalobus__1	Nematoda	Secernentea	Rhabditida	Cephalobidae	Heterocephalobus	1	0.795192	0.00668014	6.68014e-09	3.34007e-08	0.000121125	4.32065e-05	8.75	0.00110885	Heterocephalobus__1	42	165993	0.000254469	Baermann_extraction	Krassimira Ilieva-Makulec
1096	Heterocephalobus__1	April_2010	7	Decomposer	Heterocephalobus__1	Nematoda	Secernentea	Rhabditida	Cephalobidae	Heterocephalobus	1	0.795192	0.00414573	4.14573e-09	2.07287e-08	8.59131e-05	3.06462e-05	8.75	0.000688161	Heterocephalobus__1	42	165993	0.000254469	Baermann_extraction	Krassimira Ilieva-Makulec
1097	Isotomiella_minor	April_2010	7	Decomposer	Isotomiella_minor	Arthropoda	Entognatha	Collembola	Isotomidae	Isotomiella	minor	0.895995	2.77157	2.77157e-06	9.92222e-06	0.00341896	0.0031352	8.75	0.00624154	Isotomiella_minor	2	2251.99	0.000962113	Mac Fadyen_extraction	Izabella Olejniczak
1098	Isotomiella_minor	April_2010	7	Decomposer	Isotomiella_minor	Arthropoda	Entognatha	Collembola	Isotomidae	Isotomiella	minor	0.895995	0.453345	4.53345e-07	1.62298e-06	0.000763555	0.000700183	8.75	0.00102093	Isotomiella_minor	2	2251.99	0.000962113	Mac Fadyen_extraction	Izabella Olejniczak
1099	Leiodes_sp.	April_2010	7	Decomposer	Leiodes_sp.	Arthropoda	Insecta	Coleoptera	Leiodidae	Leiodes	sp.	0.886914	867	0.000867	0.002601	1.87593	0.608193	8.75	0.00963333	Leiodes_sp.	1	11.1111	0.09	Lab Hand-sorting	Alexia Hoste-Danyłow
1100	Lumbricus_rubellus	April_2010	7	Decomposer	Lumbricus_rubellus	Annelida	Oligochaeta	Opisthopora	Lumbricidae	Lumbricus	rubellus	0.922775	1600	0.0016	0.0088	1.74521	0.857616	8.75	0.0711111	Lumbricus_rubellus	4	44.4444	0.09	Lab Hand-sorting	Alexia Hoste-Danyłow
1101	Lumbricus_rubellus	April_2010	7	Decomposer	Lumbricus_rubellus	Annelida	Oligochaeta	Opisthopora	Lumbricidae	Lumbricus	rubellus	0.922775	1000	0.001	0.0055	1.17595	0.577872	8.75	0.0444444	Lumbricus_rubellus	4	44.4444	0.09	Lab Hand-sorting	Alexia Hoste-Danyłow
1102	Lumbricus_rubellus	April_2010	7	Decomposer	Lumbricus_rubellus	Annelida	Oligochaeta	Opisthopora	Lumbricidae	Lumbricus	rubellus	0.922775	1300	0.0013	0.00715	1.46589	0.720351	8.75	0.0577778	Lumbricus_rubellus	4	44.4444	0.09	Lab Hand-sorting	Alexia Hoste-Danyłow
1103	Lumbricus_rubellus	April_2010	7	Decomposer	Lumbricus_rubellus	Annelida	Oligochaeta	Opisthopora	Lumbricidae	Lumbricus	rubellus	0.922775	900	0.0009	0.00495	1.07634	0.528927	8.75	0.04	Lumbricus_rubellus	4	44.4444	0.09	Lab Hand-sorting	Alexia Hoste-Danyłow
1104	Marionina_argentea_________	April_2010	7	Decomposer	Marionina_argentea_________	Annelida	Oligochaeta	Tubificida	Enchytraeidae	Marionina	argentea	0.868326	2.29353	2.29353e-06	1.52979e-05	0.0199545	0.0136662	8.75	0.0130028	Marionina_argentea_________	5	5669.34	0.000962113	O'Connor_extraction	Ewa Nowak
1105	Marionina_argentea_________	April_2010	7	Decomposer	Marionina_argentea_________	Annelida	Oligochaeta	Tubificida	Enchytraeidae	Marionina	argentea	0.868326	2.29353	2.29353e-06	1.52979e-05	0.0199545	0.0136662	8.75	0.0130028	Marionina_argentea_________	5	5669.34	0.000962113	O'Connor_extraction	Ewa Nowak
1106	Marionina_argentea_________	April_2010	7	Decomposer	Marionina_argentea_________	Annelida	Oligochaeta	Tubificida	Enchytraeidae	Marionina	argentea	0.868326	2.29353	2.29353e-06	1.52979e-05	0.0199545	0.0136662	8.75	0.0130028	Marionina_argentea_________	5	5669.34	0.000962113	O'Connor_extraction	Ewa Nowak
1107	Marionina_argentea_________	April_2010	7	Decomposer	Marionina_argentea_________	Annelida	Oligochaeta	Tubificida	Enchytraeidae	Marionina	argentea	0.868326	2.29353	2.29353e-06	1.52979e-05	0.0199545	0.0136662	8.75	0.0130028	Marionina_argentea_________	5	5669.34	0.000962113	O'Connor_extraction	Ewa Nowak
1108	Marionina_sp.2_________	April_2010	7	Decomposer	Marionina_sp.2_________	Annelida	Oligochaeta	Tubificida	Enchytraeidae	Marionina	sp.2	0.868326	1.34522	1.34522e-06	8.97262e-06	0.0139571	0.00955875	8.75	0.00381326	Marionina_sp.2_________	2	2834.67	0.000962113	O'Connor_extraction	Ewa Nowak
1109	Marionina_sp.2_________	April_2010	7	Decomposer	Marionina_sp.2_________	Annelida	Oligochaeta	Tubificida	Enchytraeidae	Marionina	sp.2	0.868326	1.34522	1.34522e-06	8.97262e-06	0.0139571	0.00955875	8.75	0.00381326	Marionina_sp.2_________	2	2834.67	0.000962113	O'Connor_extraction	Ewa Nowak
1110	Mesaphorura_krausbaueri	April_2010	7	Decomposer	Mesaphorura_krausbaueri	Arthropoda	Entognatha	Collembola	Tullbergiidae	Mesaphorura	krausbaueri	0.904682	0.393148	3.93148e-07	1.36422e-06	0.00174178	0.000594497	8.75	0.000442682	Mesaphorura_krausbaueri	1	1125.99	0.000962113	Mac Fadyen_extraction	Izabella Olejniczak
1111	Mesaphorura_macrochaeta	April_2010	7	Decomposer	Mesaphorura_macrochaeta	Arthropoda	Entognatha	Collembola	Tullbergiidae	Mesaphorura	macrochaeta	0.904682	0.178764	1.78764e-07	6.20311e-07	0.000891374	0.000304239	8.75	0.000201287	Mesaphorura_macrochaeta	1	1125.99	0.000962113	Mac Fadyen_extraction	Izabella Olejniczak
1112	Metateratocephalus_1	April_2010	7	Decomposer	Metateratocephalus_1	Nematoda	Adenophorea	Plectida	Metateratocephalidae	Metateratocephalus	1	0.870456	0.00259108	2.59108e-09	1.29554e-08	6.12482e-05	2.18479e-05	8.75	0.00021505	Metateratocephalus_1	21	82996.4	0.000254469	Baermann_extraction	Krassimira Ilieva-Makulec
1113	Parisotoma_notabilis	April_2010	7	Decomposer	Parisotoma_notabilis	Arthropoda	Entognatha	Collembola	Isotomidae	Parisotoma_	notabilis	0.89748	0.923138	9.23138e-07	3.30483e-06	0.00200737	0.00185261	8.75	0.00831558	Parisotoma_notabilis	8	9007.95	0.000962113	Mac Fadyen_extraction	Izabella Olejniczak
1114	Parisotoma_notabilis	April_2010	7	Decomposer	Parisotoma_notabilis	Arthropoda	Entognatha	Collembola	Isotomidae	Parisotoma_	notabilis	0.89748	1.27292	1.27292e-06	4.55707e-06	0.00259571	0.00239559	8.75	0.0114664	Parisotoma_notabilis	8	9007.95	0.000962113	Mac Fadyen_extraction	Izabella Olejniczak
1115	Parisotoma_notabilis	April_2010	7	Decomposer	Parisotoma_notabilis	Arthropoda	Entognatha	Collembola	Isotomidae	Parisotoma_	notabilis	0.89748	3.74119	3.74119e-06	1.33935e-05	0.00614925	0.00567516	8.75	0.0337005	Parisotoma_notabilis	8	9007.95	0.000962113	Mac Fadyen_extraction	Izabella Olejniczak
1116	Parisotoma_notabilis	April_2010	7	Decomposer	Parisotoma_notabilis	Arthropoda	Entognatha	Collembola	Isotomidae	Parisotoma_	notabilis	0.89748	1.79615	1.79615e-06	6.43021e-06	0.00341891	0.00315532	8.75	0.0161796	Parisotoma_notabilis	8	9007.95	0.000962113	Mac Fadyen_extraction	Izabella Olejniczak
1117	Parisotoma_notabilis	April_2010	7	Decomposer	Parisotoma_notabilis	Arthropoda	Entognatha	Collembola	Isotomidae	Parisotoma_	notabilis	0.89748	9.14498	9.14498e-06	3.2739e-05	0.0125707	0.0116015	8.75	0.0823776	Parisotoma_notabilis	8	9007.95	0.000962113	Mac Fadyen_extraction	Izabella Olejniczak
1118	Parisotoma_notabilis	April_2010	7	Decomposer	Parisotoma_notabilis	Arthropoda	Entognatha	Collembola	Isotomidae	Parisotoma_	notabilis	0.89748	8.01652	8.01652e-06	2.86991e-05	0.0113136	0.0104414	8.75	0.0722124	Parisotoma_notabilis	8	9007.95	0.000962113	Mac Fadyen_extraction	Izabella Olejniczak
1119	Parisotoma_notabilis	April_2010	7	Decomposer	Parisotoma_notabilis	Arthropoda	Entognatha	Collembola	Isotomidae	Parisotoma_	notabilis	0.89748	5.13274	5.13274e-06	1.83752e-05	0.00791941	0.00730884	8.75	0.0462355	Parisotoma_notabilis	8	9007.95	0.000962113	Mac Fadyen_extraction	Izabella Olejniczak
1120	Parisotoma_notabilis	April_2010	7	Decomposer	Parisotoma_notabilis	Arthropoda	Entognatha	Collembola	Isotomidae	Parisotoma_	notabilis	0.89748	2.5621	2.5621e-06	9.17233e-06	0.00454246	0.00419225	8.75	0.0230793	Parisotoma_notabilis	8	9007.95	0.000962113	Mac Fadyen_extraction	Izabella Olejniczak
1121	Plectus_1	April_2010	7	Decomposer	Plectus_1	Nematoda	Adenophorea	Plectida	Plectidae	Plectus	1	0.861475	0.0148785	1.48785e-08	7.43925e-08	0.00021559	7.69035e-05	8.75	0.00370458	Plectus_1	63	248989	0.000254469	Baermann_extraction	Krassimira Ilieva-Makulec
1122	Plectus_1	April_2010	7	Decomposer	Plectus_1	Nematoda	Adenophorea	Plectida	Plectidae	Plectus	1	0.861475	0.0116599	1.16599e-08	5.82994e-08	0.000180887	6.45244e-05	8.75	0.00290319	Plectus_1	63	248989	0.000254469	Baermann_extraction	Krassimira Ilieva-Makulec
1123	Plectus_1	April_2010	7	Decomposer	Plectus_1	Nematoda	Adenophorea	Plectida	Plectidae	Plectus	1	0.861475	0.0278744	2.78744e-08	1.39372e-07	0.000338793	0.000120851	8.75	0.00694042	Plectus_1	63	248989	0.000254469	Baermann_extraction	Krassimira Ilieva-Makulec
1124	Plectus_2	April_2010	7	Decomposer	Plectus_2	Nematoda	Adenophorea	Plectida	Plectidae	Plectus	2	0.861475	0.00388663	3.88663e-09	1.94331e-08	8.20123e-05	2.92547e-05	8.75	0.00193546	Plectus_2	126	497978	0.000254469	Baermann_extraction	Krassimira Ilieva-Makulec
1125	Plectus_2	April_2010	7	Decomposer	Plectus_2	Nematoda	Adenophorea	Plectida	Plectidae	Plectus	2	0.861475	0.00607285	6.07285e-09	3.03643e-08	0.000113091	4.0341e-05	8.75	0.00302415	Plectus_2	126	497978	0.000254469	Baermann_extraction	Krassimira Ilieva-Makulec
1126	Plectus_2	April_2010	7	Decomposer	Plectus_2	Nematoda	Adenophorea	Plectida	Plectidae	Plectus	2	0.861475	0.0012753	1.2753e-09	6.3765e-09	3.67644e-05	1.31143e-05	8.75	0.000635072	Plectus_2	126	497978	0.000254469	Baermann_extraction	Krassimira Ilieva-Makulec
1127	Plectus_2	April_2010	7	Decomposer	Plectus_2	Nematoda	Adenophorea	Plectida	Plectidae	Plectus	2	0.861475	0.00116599	1.16599e-09	5.82994e-09	3.44672e-05	1.22949e-05	8.75	0.000580638	Plectus_2	126	497978	0.000254469	Baermann_extraction	Krassimira Ilieva-Makulec
1128	Plectus_2	April_2010	7	Decomposer	Plectus_2	Nematoda	Adenophorea	Plectida	Plectidae	Plectus	2	0.861475	0.00874491	8.74491e-09	4.37245e-08	0.000147045	5.24527e-05	8.75	0.00435477	Plectus_2	126	497978	0.000254469	Baermann_extraction	Krassimira Ilieva-Makulec
1129	Plectus_2	April_2010	7	Decomposer	Plectus_2	Nematoda	Adenophorea	Plectida	Plectidae	Plectus	2	0.861475	0.016842	1.6842e-08	8.42102e-08	0.000235717	8.4083e-05	8.75	0.00838695	Plectus_2	126	497978	0.000254469	Baermann_extraction	Krassimira Ilieva-Makulec
1130	Plectus_3	April_2010	7	Decomposer	Plectus_3	Nematoda	Adenophorea	Plectida	Plectidae	Plectus	3	0.861475	0.0582994	5.82994e-08	2.91497e-07	0.000576321	0.000205581	8.75	0.00483864	Plectus_3	21	82996.4	0.000254469	Baermann_extraction	Krassimira Ilieva-Makulec
1131	Rhabditis_1	April_2010	7	Decomposer	Rhabditis_1	Nematoda	Secernentea	Rhabditida	Rhabditidae	Rhabditis	1	0.795022	0.0212469	2.12469e-08	1.06234e-07	0.000278637	9.93932e-05	8.75	0.00881708	Rhabditis_1	105	414982	0.000254469	Baermann_extraction	Krassimira Ilieva-Makulec
1132	Rhabditis_1	April_2010	7	Decomposer	Rhabditis_1	Nematoda	Secernentea	Rhabditida	Rhabditidae	Rhabditis	1	0.795022	0.0255789	2.55789e-08	1.27894e-07	0.000318464	0.0001136	8.75	0.0106148	Rhabditis_1	105	414982	0.000254469	Baermann_extraction	Krassimira Ilieva-Makulec
1133	Rhabditis_1	April_2010	7	Decomposer	Rhabditis_1	Nematoda	Secernentea	Rhabditida	Rhabditidae	Rhabditis	1	0.795022	0.0207287	2.07287e-08	1.03643e-07	0.000273727	9.76417e-05	8.75	0.00860203	Rhabditis_1	105	414982	0.000254469	Baermann_extraction	Krassimira Ilieva-Makulec
1134	Rhabditis_1	April_2010	7	Decomposer	Rhabditis_1	Nematoda	Secernentea	Rhabditida	Rhabditidae	Rhabditis	1	0.795022	0.0102024	1.02024e-08	5.1012e-08	0.000164305	5.86097e-05	8.75	0.00423381	Rhabditis_1	105	414982	0.000254469	Baermann_extraction	Krassimira Ilieva-Makulec
1135	Rhabditis_1	April_2010	7	Decomposer	Rhabditis_1	Nematoda	Secernentea	Rhabditida	Rhabditidae	Rhabditis	1	0.795022	0.0109311	1.09311e-08	5.46557e-08	0.000172673	6.15946e-05	8.75	0.00453621	Rhabditis_1	105	414982	0.000254469	Baermann_extraction	Krassimira Ilieva-Makulec
1136	Trachytes_aegrota	April_2010	7	Decomposer	Trachytes_aegrota	Arthropoda	Arachnida	Mesostigmata	Polyaspididae	Trachytes	aegrota	0.905167	11.0364	1.10364e-05	2.75909e-05	0.00439292	0.00382925	8.75	0.011471	Trachytes_aegrota	1	1039.38	0.000962113	Mac Fadyen_extraction	Katarzyna Faleńczyk-Koziróg
1137	Uropoda_minima	April_2010	7	Decomposer	Uropoda_minima	Arthropoda	Arachnida	Mesostigmata	Uropodidae	Uropoda	minima	0.907143	5.95107	5.95107e-06	1.48777e-05	0.00290249	0.00253006	8.75	0.0123708	Uropoda_minima	2	2078.76	0.000962113	Mac Fadyen_extraction	Katarzyna Faleńczyk-Koziróg
1138	Uropoda_minima	April_2010	7	Decomposer	Uropoda_minima	Arthropoda	Arachnida	Mesostigmata	Uropodidae	Uropoda	minima	0.907143	5.69028	5.69028e-06	1.42257e-05	0.00281651	0.00245511	8.75	0.0118287	Uropoda_minima	2	2078.76	0.000962113	Mac Fadyen_extraction	Katarzyna Faleńczyk-Koziróg
1139	Acrobeloides_nanus	April_2010	8	Decomposer	Acrobeloides_nanus	Nematoda	Secernentea	Rhabditida	Cephalobidae	Acrobeloides	nanus	0.788799	0.00134817	1.34817e-09	6.74087e-09	3.82651e-05	1.36496e-05	8.75	0.000787703	Acrobeloides_nanus	148	584275	0.000254469	Baermann_extraction	Krassimira Ilieva-Makulec
1140	Acrobeloides_nanus	April_2010	8	Decomposer	Acrobeloides_nanus	Nematoda	Secernentea	Rhabditida	Cephalobidae	Acrobeloides	nanus	0.788799	0.00246153	2.46153e-09	1.23077e-08	5.90275e-05	2.10558e-05	8.75	0.00143821	Acrobeloides_nanus	148	584275	0.000254469	Baermann_extraction	Krassimira Ilieva-Makulec
1141	Acrobeloides_nanus	April_2010	8	Decomposer	Acrobeloides_nanus	Nematoda	Secernentea	Rhabditida	Cephalobidae	Acrobeloides	nanus	0.788799	0.00233198	2.33198e-09	1.16599e-08	5.67738e-05	2.02519e-05	8.75	0.00136252	Acrobeloides_nanus	148	584275	0.000254469	Baermann_extraction	Krassimira Ilieva-Makulec
1142	Acrobeloides_nanus	April_2010	8	Decomposer	Acrobeloides_nanus	Nematoda	Secernentea	Rhabditida	Cephalobidae	Acrobeloides	nanus	0.788799	0.00246153	2.46153e-09	1.23077e-08	5.90275e-05	2.10558e-05	8.75	0.00143821	Acrobeloides_nanus	148	584275	0.000254469	Baermann_extraction	Krassimira Ilieva-Makulec
1143	Acrobeloides_nanus	April_2010	8	Decomposer	Acrobeloides_nanus	Nematoda	Secernentea	Rhabditida	Cephalobidae	Acrobeloides	nanus	0.788799	0.00134817	1.34817e-09	6.74087e-09	3.82651e-05	1.36496e-05	8.75	0.000787703	Acrobeloides_nanus	148	584275	0.000254469	Baermann_extraction	Krassimira Ilieva-Makulec
1144	Acrobeloides_nanus	April_2010	8	Decomposer	Acrobeloides_nanus	Nematoda	Secernentea	Rhabditida	Cephalobidae	Acrobeloides	nanus	0.788799	0.00246153	2.46153e-09	1.23077e-08	5.90275e-05	2.10558e-05	8.75	0.00143821	Acrobeloides_nanus	148	584275	0.000254469	Baermann_extraction	Krassimira Ilieva-Makulec
1145	Acrobeloides_nanus	April_2010	8	Decomposer	Acrobeloides_nanus	Nematoda	Secernentea	Rhabditida	Cephalobidae	Acrobeloides	nanus	0.788799	0.0128947	1.28947e-08	6.44735e-08	0.000194483	6.93745e-05	8.75	0.00753406	Acrobeloides_nanus	148	584275	0.000254469	Baermann_extraction	Krassimira Ilieva-Makulec
1146	Amischa_analis	April_2010	8	Decomposer	Amischa_analis	Arthropoda	Insecta	Coleoptera	Staphylinidae	Amischa	analis	0.878685	34	3.4e-05	0.000102	0.150478	0.0487865	8.75	0.000755556	Amischa_analis	2	22.2222	0.09	Lab Hand-sorting	Andrezj Melke
1147	Amischa_analis	April_2010	8	Decomposer	Amischa_analis	Arthropoda	Insecta	Coleoptera	Staphylinidae	Amischa	analis	0.878685	41	4.1e-05	0.000123	0.175118	0.0567749	8.75	0.000911111	Amischa_analis	2	22.2222	0.09	Lab Hand-sorting	Andrezj Melke
1148	Anaplectus_sp.1	April_2010	8	Decomposer	Anaplectus_sp.1	Nematoda	Adenophorea	Plectida	Plectidae	Anaplectus	sp.1	0.863265	0.0404857	4.04857e-08	2.02428e-07	0.000443245	0.000158111	8.75	0.00337926	Anaplectus_sp.1	21	83467.9	0.000254469	Baermann_extraction	Krassimira Ilieva-Makulec
1149	Aphelenchoides_1	April_2010	8	Decomposer	Aphelenchoides_1	Nematoda	Secernentea	Aphelenchida	Aphelenchoididae	Aphelenchoides	1	0.746035	0.00109311	1.09311e-09	5.46557e-09	3.29022e-05	1.17366e-05	8.75	0.00246347	Aphelenchoides_1	573	2.25363e+06	0.000254469	Baermann_extraction	Krassimira Ilieva-Makulec
1150	Aphelenchoides_1	April_2010	8	Decomposer	Aphelenchoides_1	Nematoda	Secernentea	Aphelenchida	Aphelenchoididae	Aphelenchoides	1	0.746035	0.00131174	1.31174e-09	6.55868e-09	3.75177e-05	1.3383e-05	8.75	0.00295618	Aphelenchoides_1	573	2.25363e+06	0.000254469	Baermann_extraction	Krassimira Ilieva-Makulec
1151	Aphelenchoides_1	April_2010	8	Decomposer	Aphelenchoides_1	Nematoda	Secernentea	Aphelenchida	Aphelenchoididae	Aphelenchoides	1	0.746035	0.00109311	1.09311e-09	5.46557e-09	3.29022e-05	1.17366e-05	8.75	0.00246347	Aphelenchoides_1	573	2.25363e+06	0.000254469	Baermann_extraction	Krassimira Ilieva-Makulec
1152	Aphelenchoides_1	April_2010	8	Decomposer	Aphelenchoides_1	Nematoda	Secernentea	Aphelenchida	Aphelenchoididae	Aphelenchoides	1	0.746035	0.00109311	1.09311e-09	5.46557e-09	3.29022e-05	1.17366e-05	8.75	0.00246347	Aphelenchoides_1	573	2.25363e+06	0.000254469	Baermann_extraction	Krassimira Ilieva-Makulec
1153	Aphelenchoides_1	April_2010	8	Decomposer	Aphelenchoides_1	Nematoda	Secernentea	Aphelenchida	Aphelenchoididae	Aphelenchoides	1	0.746035	0.00207287	2.07287e-09	1.03643e-08	5.21576e-05	1.86052e-05	8.75	0.00467149	Aphelenchoides_1	573	2.25363e+06	0.000254469	Baermann_extraction	Krassimira Ilieva-Makulec
1154	Aphelenchoides_1	April_2010	8	Decomposer	Aphelenchoides_1	Nematoda	Secernentea	Aphelenchida	Aphelenchoididae	Aphelenchoides	1	0.746035	0.00116599	1.16599e-09	5.82994e-09	3.44672e-05	1.22949e-05	8.75	0.00262771	Aphelenchoides_1	573	2.25363e+06	0.000254469	Baermann_extraction	Krassimira Ilieva-Makulec
1155	Aphelenchoides_1	April_2010	8	Decomposer	Aphelenchoides_1	Nematoda	Secernentea	Aphelenchida	Aphelenchoididae	Aphelenchoides	1	0.746035	0.00102024	1.02024e-09	5.1012e-09	3.13078e-05	1.11678e-05	8.75	0.00229925	Aphelenchoides_1	573	2.25363e+06	0.000254469	Baermann_extraction	Krassimira Ilieva-Makulec
1156	Aphelenchoides_1	April_2010	8	Decomposer	Aphelenchoides_1	Nematoda	Secernentea	Aphelenchida	Aphelenchoididae	Aphelenchoides	1	0.746035	0.00246153	2.46153e-09	1.23077e-08	5.90275e-05	2.10558e-05	8.75	0.00554739	Aphelenchoides_1	573	2.25363e+06	0.000254469	Baermann_extraction	Krassimira Ilieva-Makulec
1157	Aphelenchoides_1	April_2010	8	Decomposer	Aphelenchoides_1	Nematoda	Secernentea	Aphelenchida	Aphelenchoididae	Aphelenchoides	1	0.746035	0.00220242	2.20242e-09	1.10121e-08	5.44847e-05	1.94353e-05	8.75	0.00496345	Aphelenchoides_1	573	2.25363e+06	0.000254469	Baermann_extraction	Krassimira Ilieva-Makulec
1158	Aphelenchoides_1	April_2010	8	Decomposer	Aphelenchoides_1	Nematoda	Secernentea	Aphelenchida	Aphelenchoididae	Aphelenchoides	1	0.746035	0.00207287	2.07287e-09	1.03643e-08	5.21576e-05	1.86052e-05	8.75	0.00467149	Aphelenchoides_1	573	2.25363e+06	0.000254469	Baermann_extraction	Krassimira Ilieva-Makulec
1159	Aphelenchoides_1	April_2010	8	Decomposer	Aphelenchoides_1	Nematoda	Secernentea	Aphelenchida	Aphelenchoididae	Aphelenchoides	1	0.746035	0.00291497	2.91497e-09	1.45748e-08	6.66689e-05	2.37816e-05	8.75	0.00656928	Aphelenchoides_1	573	2.25363e+06	0.000254469	Baermann_extraction	Krassimira Ilieva-Makulec
1160	Aphelenchoides_1	April_2010	8	Decomposer	Aphelenchoides_1	Nematoda	Secernentea	Aphelenchida	Aphelenchoididae	Aphelenchoides	1	0.746035	0.000947365	9.47365e-10	4.73683e-09	2.9681e-05	1.05876e-05	8.75	0.00213501	Aphelenchoides_1	573	2.25363e+06	0.000254469	Baermann_extraction	Krassimira Ilieva-Makulec
1161	Aphelenchoides_1	April_2010	8	Decomposer	Aphelenchoides_1	Nematoda	Secernentea	Aphelenchida	Aphelenchoididae	Aphelenchoides	1	0.746035	0.00259108	2.59108e-09	1.29554e-08	6.12482e-05	2.18479e-05	8.75	0.00583935	Aphelenchoides_1	573	2.25363e+06	0.000254469	Baermann_extraction	Krassimira Ilieva-Makulec
1162	Aphelenchoides_1	April_2010	8	Decomposer	Aphelenchoides_1	Nematoda	Secernentea	Aphelenchida	Aphelenchoididae	Aphelenchoides	1	0.746035	0.00194331	1.94331e-09	9.71657e-09	4.97894e-05	1.77605e-05	8.75	0.00437951	Aphelenchoides_1	573	2.25363e+06	0.000254469	Baermann_extraction	Krassimira Ilieva-Makulec
1163	Aphelenchoides_1	April_2010	8	Decomposer	Aphelenchoides_1	Nematoda	Secernentea	Aphelenchida	Aphelenchoididae	Aphelenchoides	1	0.746035	0.00194331	1.94331e-09	9.71657e-09	4.97894e-05	1.77605e-05	8.75	0.00437951	Aphelenchoides_1	573	2.25363e+06	0.000254469	Baermann_extraction	Krassimira Ilieva-Makulec
1164	Aphelenchoides_1	April_2010	8	Decomposer	Aphelenchoides_1	Nematoda	Secernentea	Aphelenchida	Aphelenchoididae	Aphelenchoides	1	0.746035	0.00109311	1.09311e-09	5.46557e-09	3.29022e-05	1.17366e-05	8.75	0.00246347	Aphelenchoides_1	573	2.25363e+06	0.000254469	Baermann_extraction	Krassimira Ilieva-Makulec
1165	Aphelenchoides_1	April_2010	8	Decomposer	Aphelenchoides_1	Nematoda	Secernentea	Aphelenchida	Aphelenchoididae	Aphelenchoides	1	0.746035	0.00207287	2.07287e-09	1.03643e-08	5.21576e-05	1.86052e-05	8.75	0.00467149	Aphelenchoides_1	573	2.25363e+06	0.000254469	Baermann_extraction	Krassimira Ilieva-Makulec
1166	Aphelenchoides_1	April_2010	8	Decomposer	Aphelenchoides_1	Nematoda	Secernentea	Aphelenchida	Aphelenchoididae	Aphelenchoides	1	0.746035	0.00116599	1.16599e-09	5.82994e-09	3.44672e-05	1.22949e-05	8.75	0.00262771	Aphelenchoides_1	573	2.25363e+06	0.000254469	Baermann_extraction	Krassimira Ilieva-Makulec
1167	Aphelenchoides_1	April_2010	8	Decomposer	Aphelenchoides_1	Nematoda	Secernentea	Aphelenchida	Aphelenchoididae	Aphelenchoides	1	0.746035	0.00102024	1.02024e-09	5.1012e-09	3.13078e-05	1.11678e-05	8.75	0.00229925	Aphelenchoides_1	573	2.25363e+06	0.000254469	Baermann_extraction	Krassimira Ilieva-Makulec
1168	Aphelenchoides_1	April_2010	8	Decomposer	Aphelenchoides_1	Nematoda	Secernentea	Aphelenchida	Aphelenchoididae	Aphelenchoides	1	0.746035	0.00207287	2.07287e-09	1.03643e-08	5.21576e-05	1.86052e-05	8.75	0.00467149	Aphelenchoides_1	573	2.25363e+06	0.000254469	Baermann_extraction	Krassimira Ilieva-Makulec
1169	Aphelenchoides_1	April_2010	8	Decomposer	Aphelenchoides_1	Nematoda	Secernentea	Aphelenchida	Aphelenchoididae	Aphelenchoides	1	0.746035	0.00109311	1.09311e-09	5.46557e-09	3.29022e-05	1.17366e-05	8.75	0.00246347	Aphelenchoides_1	573	2.25363e+06	0.000254469	Baermann_extraction	Krassimira Ilieva-Makulec
1170	Aphelenchoides_1	April_2010	8	Decomposer	Aphelenchoides_1	Nematoda	Secernentea	Aphelenchida	Aphelenchoididae	Aphelenchoides	1	0.746035	0.00207287	2.07287e-09	1.03643e-08	5.21576e-05	1.86052e-05	8.75	0.00467149	Aphelenchoides_1	573	2.25363e+06	0.000254469	Baermann_extraction	Krassimira Ilieva-Makulec
1171	Aphelenchoides_1	April_2010	8	Decomposer	Aphelenchoides_1	Nematoda	Secernentea	Aphelenchida	Aphelenchoididae	Aphelenchoides	1	0.746035	0.00116599	1.16599e-09	5.82994e-09	3.44672e-05	1.22949e-05	8.75	0.00262771	Aphelenchoides_1	573	2.25363e+06	0.000254469	Baermann_extraction	Krassimira Ilieva-Makulec
1172	Aphelenchoides_1	April_2010	8	Decomposer	Aphelenchoides_1	Nematoda	Secernentea	Aphelenchida	Aphelenchoididae	Aphelenchoides	1	0.746035	0.00102024	1.02024e-09	5.1012e-09	3.13078e-05	1.11678e-05	8.75	0.00229925	Aphelenchoides_1	573	2.25363e+06	0.000254469	Baermann_extraction	Krassimira Ilieva-Makulec
1173	Aphelenchoides_1	April_2010	8	Decomposer	Aphelenchoides_1	Nematoda	Secernentea	Aphelenchida	Aphelenchoididae	Aphelenchoides	1	0.746035	0.00207287	2.07287e-09	1.03643e-08	5.21576e-05	1.86052e-05	8.75	0.00467149	Aphelenchoides_1	573	2.25363e+06	0.000254469	Baermann_extraction	Krassimira Ilieva-Makulec
1174	Aphelenchoides_1	April_2010	8	Decomposer	Aphelenchoides_1	Nematoda	Secernentea	Aphelenchida	Aphelenchoididae	Aphelenchoides	1	0.746035	0.00116599	1.16599e-09	5.82994e-09	3.44672e-05	1.22949e-05	8.75	0.00262771	Aphelenchoides_1	573	2.25363e+06	0.000254469	Baermann_extraction	Krassimira Ilieva-Makulec
1175	Aphelenchoides_1	April_2010	8	Decomposer	Aphelenchoides_1	Nematoda	Secernentea	Aphelenchida	Aphelenchoididae	Aphelenchoides	1	0.746035	0.00102024	1.02024e-09	5.1012e-09	3.13078e-05	1.11678e-05	8.75	0.00229925	Aphelenchoides_1	573	2.25363e+06	0.000254469	Baermann_extraction	Krassimira Ilieva-Makulec
1176	Aphelenchoides_2	April_2010	8	Decomposer	Aphelenchoides_2	Nematoda	Secernentea	Aphelenchida	Aphelenchoididae	Aphelenchoides	2	0.746035	0.00138461	1.38461e-09	6.92305e-09	3.9007e-05	1.39143e-05	8.75	0.00115571	Aphelenchoides_2	212	834679	0.000254469	Baermann_extraction	Krassimira Ilieva-Makulec
1177	Aphelenchoides_2	April_2010	8	Decomposer	Aphelenchoides_2	Nematoda	Secernentea	Aphelenchida	Aphelenchoididae	Aphelenchoides	2	0.746035	0.0012753	1.2753e-09	6.3765e-09	3.67644e-05	1.31143e-05	8.75	0.00106447	Aphelenchoides_2	212	834679	0.000254469	Baermann_extraction	Krassimira Ilieva-Makulec
1178	Aphelenchoides_2	April_2010	8	Decomposer	Aphelenchoides_2	Nematoda	Secernentea	Aphelenchida	Aphelenchoididae	Aphelenchoides	2	0.746035	0.00109311	1.09311e-09	5.46557e-09	3.29022e-05	1.17366e-05	8.75	0.000912396	Aphelenchoides_2	212	834679	0.000254469	Baermann_extraction	Krassimira Ilieva-Makulec
1179	Aphelenchoides_2	April_2010	8	Decomposer	Aphelenchoides_2	Nematoda	Secernentea	Aphelenchida	Aphelenchoididae	Aphelenchoides	2	0.746035	0.00134817	1.34817e-09	6.74087e-09	3.82651e-05	1.36496e-05	8.75	0.00112529	Aphelenchoides_2	212	834679	0.000254469	Baermann_extraction	Krassimira Ilieva-Makulec
1180	Aphelenchoides_2	April_2010	8	Decomposer	Aphelenchoides_2	Nematoda	Secernentea	Aphelenchida	Aphelenchoididae	Aphelenchoides	2	0.746035	0.00134817	1.34817e-09	6.74087e-09	3.82651e-05	1.36496e-05	8.75	0.00112529	Aphelenchoides_2	212	834679	0.000254469	Baermann_extraction	Krassimira Ilieva-Makulec
1181	Aphelenchoides_2	April_2010	8	Decomposer	Aphelenchoides_2	Nematoda	Secernentea	Aphelenchida	Aphelenchoididae	Aphelenchoides	2	0.746035	0.00153036	1.53036e-09	7.6518e-09	4.19216e-05	1.49539e-05	8.75	0.00127736	Aphelenchoides_2	212	834679	0.000254469	Baermann_extraction	Krassimira Ilieva-Makulec
1182	Aphelenchoides_2	April_2010	8	Decomposer	Aphelenchoides_2	Nematoda	Secernentea	Aphelenchida	Aphelenchoididae	Aphelenchoides	2	0.746035	0.00138461	1.38461e-09	6.92305e-09	3.9007e-05	1.39143e-05	8.75	0.00115571	Aphelenchoides_2	212	834679	0.000254469	Baermann_extraction	Krassimira Ilieva-Makulec
1183	Aphelenchoides_2	April_2010	8	Decomposer	Aphelenchoides_2	Nematoda	Secernentea	Aphelenchida	Aphelenchoididae	Aphelenchoides	2	0.746035	0.00134817	1.34817e-09	6.74087e-09	3.82651e-05	1.36496e-05	8.75	0.00112529	Aphelenchoides_2	212	834679	0.000254469	Baermann_extraction	Krassimira Ilieva-Makulec
1184	Aphelenchoides_2	April_2010	8	Decomposer	Aphelenchoides_2	Nematoda	Secernentea	Aphelenchida	Aphelenchoididae	Aphelenchoides	2	0.746035	0.00134817	1.34817e-09	6.74087e-09	3.82651e-05	1.36496e-05	8.75	0.00112529	Aphelenchoides_2	212	834679	0.000254469	Baermann_extraction	Krassimira Ilieva-Makulec
1185	Aphelenchoides_2	April_2010	8	Decomposer	Aphelenchoides_2	Nematoda	Secernentea	Aphelenchida	Aphelenchoididae	Aphelenchoides	2	0.746035	0.00153036	1.53036e-09	7.6518e-09	4.19216e-05	1.49539e-05	8.75	0.00127736	Aphelenchoides_2	212	834679	0.000254469	Baermann_extraction	Krassimira Ilieva-Makulec
1186	Aphelenchoides_3	April_2010	8	Decomposer	Aphelenchoides_3	Nematoda	Secernentea	Aphelenchida	Aphelenchoididae	Aphelenchoides	3	0.746035	0.00485828	4.85828e-09	2.42914e-08	9.63062e-05	3.43535e-05	8.75	0.000405511	Aphelenchoides_3	21	83467.9	0.000254469	Baermann_extraction	Krassimira Ilieva-Makulec
1187	Buchholzia_appendiculata	April_2010	8	Decomposer	Buchholzia_appendiculata	Annelida	Oligochaeta	Tubificida	Enchytraeidae	Buchholzia	appendiculata	0.867392	7.55476	7.55476e-06	5.03902e-05	0.0443518	0.0303751	8.75	0.0174115	Buchholzia_appendiculata	2	2304.71	0.000962113	O'Connor_extraction	Ewa Nowak
1188	Buchholzia_appendiculata	April_2010	8	Decomposer	Buchholzia_appendiculata	Annelida	Oligochaeta	Tubificida	Enchytraeidae	Buchholzia	appendiculata	0.867392	4.05566	4.05566e-06	2.70512e-05	0.0292351	0.0200221	8.75	0.00934712	Buchholzia_appendiculata	2	2304.71	0.000962113	O'Connor_extraction	Ewa Nowak
1189	Cognettia_sphagnetorum	April_2010	8	Decomposer	Cognettia_sphagnetorum	Annelida	Oligochaeta	Tubificida	Enchytraeidae	Cognettia	sphagnetorum	0.866733	16.5417	1.65417e-05	0.000110333	0.0749813	0.0513522	8.75	0.362176	Cognettia_sphagnetorum	21	21894.7	0.000962113	O'Connor_extraction	Ewa Nowak
1190	Cognettia_sphagnetorum	April_2010	8	Decomposer	Cognettia_sphagnetorum	Annelida	Oligochaeta	Tubificida	Enchytraeidae	Cognettia	sphagnetorum	0.866733	14.0728	1.40728e-05	9.38654e-05	0.067285	0.0460812	8.75	0.30812	Cognettia_sphagnetorum	21	21894.7	0.000962113	O'Connor_extraction	Ewa Nowak
1191	Cognettia_sphagnetorum	April_2010	8	Decomposer	Cognettia_sphagnetorum	Annelida	Oligochaeta	Tubificida	Enchytraeidae	Cognettia	sphagnetorum	0.866733	8.34108	8.34108e-06	5.5635e-05	0.0473939	0.0324585	8.75	0.182626	Cognettia_sphagnetorum	21	21894.7	0.000962113	O'Connor_extraction	Ewa Nowak
1192	Cognettia_sphagnetorum	April_2010	8	Decomposer	Cognettia_sphagnetorum	Annelida	Oligochaeta	Tubificida	Enchytraeidae	Cognettia	sphagnetorum	0.866733	5.71137	5.71137e-06	3.80949e-05	0.0367722	0.0251841	8.75	0.125049	Cognettia_sphagnetorum	21	21894.7	0.000962113	O'Connor_extraction	Ewa Nowak
1193	Cognettia_sphagnetorum	April_2010	8	Decomposer	Cognettia_sphagnetorum	Annelida	Oligochaeta	Tubificida	Enchytraeidae	Cognettia	sphagnetorum	0.866733	5.71137	5.71137e-06	3.80949e-05	0.0367722	0.0251841	8.75	0.125049	Cognettia_sphagnetorum	21	21894.7	0.000962113	O'Connor_extraction	Ewa Nowak
1194	Cognettia_sphagnetorum	April_2010	8	Decomposer	Cognettia_sphagnetorum	Annelida	Oligochaeta	Tubificida	Enchytraeidae	Cognettia	sphagnetorum	0.866733	7.55476	7.55476e-06	5.03902e-05	0.0443518	0.0303751	8.75	0.16541	Cognettia_sphagnetorum	21	21894.7	0.000962113	O'Connor_extraction	Ewa Nowak
1195	Cognettia_sphagnetorum	April_2010	8	Decomposer	Cognettia_sphagnetorum	Annelida	Oligochaeta	Tubificida	Enchytraeidae	Cognettia	sphagnetorum	0.866733	11.7463	1.17463e-05	7.83479e-05	0.0596125	0.0408266	8.75	0.257182	Cognettia_sphagnetorum	21	21894.7	0.000962113	O'Connor_extraction	Ewa Nowak
1196	Cognettia_sphagnetorum	April_2010	8	Decomposer	Cognettia_sphagnetorum	Annelida	Oligochaeta	Tubificida	Enchytraeidae	Cognettia	sphagnetorum	0.866733	16.5417	1.65417e-05	0.000110333	0.0749813	0.0513522	8.75	0.362176	Cognettia_sphagnetorum	21	21894.7	0.000962113	O'Connor_extraction	Ewa Nowak
1197	Cognettia_sphagnetorum	April_2010	8	Decomposer	Cognettia_sphagnetorum	Annelida	Oligochaeta	Tubificida	Enchytraeidae	Cognettia	sphagnetorum	0.866733	11.7463	1.17463e-05	7.83479e-05	0.0596125	0.0408266	8.75	0.257182	Cognettia_sphagnetorum	21	21894.7	0.000962113	O'Connor_extraction	Ewa Nowak
1198	Cognettia_sphagnetorum	April_2010	8	Decomposer	Cognettia_sphagnetorum	Annelida	Oligochaeta	Tubificida	Enchytraeidae	Cognettia	sphagnetorum	0.866733	11.7463	1.17463e-05	7.83479e-05	0.0596125	0.0408266	8.75	0.257182	Cognettia_sphagnetorum	21	21894.7	0.000962113	O'Connor_extraction	Ewa Nowak
1199	Cognettia_sphagnetorum	April_2010	8	Decomposer	Cognettia_sphagnetorum	Annelida	Oligochaeta	Tubificida	Enchytraeidae	Cognettia	sphagnetorum	0.866733	11.7463	1.17463e-05	7.83479e-05	0.0596125	0.0408266	8.75	0.257182	Cognettia_sphagnetorum	21	21894.7	0.000962113	O'Connor_extraction	Ewa Nowak
1200	Cognettia_sphagnetorum	April_2010	8	Decomposer	Cognettia_sphagnetorum	Annelida	Oligochaeta	Tubificida	Enchytraeidae	Cognettia	sphagnetorum	0.866733	9.5704	9.5704e-06	6.38346e-05	0.0519669	0.0355904	8.75	0.209542	Cognettia_sphagnetorum	21	21894.7	0.000962113	O'Connor_extraction	Ewa Nowak
1201	Cognettia_sphagnetorum	April_2010	8	Decomposer	Cognettia_sphagnetorum	Annelida	Oligochaeta	Tubificida	Enchytraeidae	Cognettia	sphagnetorum	0.866733	16.5417	1.65417e-05	0.000110333	0.0749813	0.0513522	8.75	0.362176	Cognettia_sphagnetorum	21	21894.7	0.000962113	O'Connor_extraction	Ewa Nowak
1202	Cognettia_sphagnetorum	April_2010	8	Decomposer	Cognettia_sphagnetorum	Annelida	Oligochaeta	Tubificida	Enchytraeidae	Cognettia	sphagnetorum	0.866733	16.5417	1.65417e-05	0.000110333	0.0749813	0.0513522	8.75	0.362176	Cognettia_sphagnetorum	21	21894.7	0.000962113	O'Connor_extraction	Ewa Nowak
1203	Cognettia_sphagnetorum	April_2010	8	Decomposer	Cognettia_sphagnetorum	Annelida	Oligochaeta	Tubificida	Enchytraeidae	Cognettia	sphagnetorum	0.866733	16.5417	1.65417e-05	0.000110333	0.0749813	0.0513522	8.75	0.362176	Cognettia_sphagnetorum	21	21894.7	0.000962113	O'Connor_extraction	Ewa Nowak
1204	Cognettia_sphagnetorum	April_2010	8	Decomposer	Cognettia_sphagnetorum	Annelida	Oligochaeta	Tubificida	Enchytraeidae	Cognettia	sphagnetorum	0.866733	11.7463	1.17463e-05	7.83479e-05	0.0596125	0.0408266	8.75	0.257182	Cognettia_sphagnetorum	21	21894.7	0.000962113	O'Connor_extraction	Ewa Nowak
1205	Cognettia_sphagnetorum	April_2010	8	Decomposer	Cognettia_sphagnetorum	Annelida	Oligochaeta	Tubificida	Enchytraeidae	Cognettia	sphagnetorum	0.866733	7.55476	7.55476e-06	5.03902e-05	0.0443518	0.0303751	8.75	0.16541	Cognettia_sphagnetorum	21	21894.7	0.000962113	O'Connor_extraction	Ewa Nowak
1206	Cognettia_sphagnetorum	April_2010	8	Decomposer	Cognettia_sphagnetorum	Annelida	Oligochaeta	Tubificida	Enchytraeidae	Cognettia	sphagnetorum	0.866733	16.5417	1.65417e-05	0.000110333	0.0749813	0.0513522	8.75	0.362176	Cognettia_sphagnetorum	21	21894.7	0.000962113	O'Connor_extraction	Ewa Nowak
1207	Cognettia_sphagnetorum	April_2010	8	Decomposer	Cognettia_sphagnetorum	Annelida	Oligochaeta	Tubificida	Enchytraeidae	Cognettia	sphagnetorum	0.866733	7.55476	7.55476e-06	5.03902e-05	0.0443518	0.0303751	8.75	0.16541	Cognettia_sphagnetorum	21	21894.7	0.000962113	O'Connor_extraction	Ewa Nowak
1208	Dendrobaena_octaedra	April_2010	8	Decomposer	Dendrobaena_octaedra	Annelida	Oligochaeta	Opisthopora	Lumbricidae	Dendrobaena	octaedra	0.921491	6700	0.0067	0.03685	11.4214	5.61257	8.75	0.297778	Dendrobaena_octaedra	4	44.4444	0.09	Lab Hand-sorting	Alexia Hoste-Danyłow
1209	Dendrobaena_octaedra	April_2010	8	Decomposer	Dendrobaena_octaedra	Annelida	Oligochaeta	Opisthopora	Lumbricidae	Dendrobaena	octaedra	0.921491	8400	0.0084	0.0462	13.4104	6.59002	8.75	0.373333	Dendrobaena_octaedra	4	44.4444	0.09	Lab Hand-sorting	Alexia Hoste-Danyłow
1210	Dendrobaena_octaedra	April_2010	8	Decomposer	Dendrobaena_octaedra	Annelida	Oligochaeta	Opisthopora	Lumbricidae	Dendrobaena	octaedra	0.921491	6800	0.0068	0.0374	11.5421	5.67192	8.75	0.302222	Dendrobaena_octaedra	4	44.4444	0.09	Lab Hand-sorting	Alexia Hoste-Danyłow
1211	Dendrobaena_octaedra	April_2010	8	Decomposer	Dendrobaena_octaedra	Annelida	Oligochaeta	Opisthopora	Lumbricidae	Dendrobaena	octaedra	0.921491	5100	0.0051	0.02805	9.40978	4.62406	8.75	0.226667	Dendrobaena_octaedra	4	44.4444	0.09	Lab Hand-sorting	Alexia Hoste-Danyłow
1212	Ditylenchus_1	April_2010	8	Decomposer	Ditylenchus_1	Nematoda	Secernentea	Tylenchida	Anguinidae	Ditylenchus	1	0.783094	0.00654249	6.54249e-09	3.27124e-08	0.000119322	4.25636e-05	8.75	0.00109218	Ditylenchus_1	42	166936	0.000254469	Baermann_extraction	Krassimira Ilieva-Makulec
1213	Ditylenchus_1	April_2010	8	Decomposer	Ditylenchus_1	Nematoda	Secernentea	Tylenchida	Anguinidae	Ditylenchus	1	0.783094	0.00466395	4.66395e-09	2.33198e-08	9.35167e-05	3.33585e-05	8.75	0.00077858	Ditylenchus_1	42	166936	0.000254469	Baermann_extraction	Krassimira Ilieva-Makulec
1214	Ectobius_sylvestris	April_2010	8	Decomposer	Ectobius_sylvestris	Arthropoda	Insecta	Dictyoptera	Blattellidae	Ectobius	sylvestris	0.904958	1456	0.001456	0.005824	2.50538	0.812269	8.75	0.0323556	Ectobius_sylvestris	2	22.2222	0.09	Lab Hand-sorting	Alexia Hoste-Danyłow
1215	Ectobius_sylvestris	April_2010	8	Decomposer	Ectobius_sylvestris	Arthropoda	Insecta	Dictyoptera	Blattellidae	Ectobius	sylvestris	0.904958	3164	0.003164	0.012656	4.92044	1.59526	8.75	0.0703111	Ectobius_sylvestris	2	22.2222	0.09	Lab Hand-sorting	Alexia Hoste-Danyłow
1216	Ectobius_sylvestris	April_2010	8	Decomposer	Ectobius_sylvestris	Arthropoda	Insecta	Dictyoptera	Blattellidae	Ectobius	sylvestris	0.904958	3402	0.003402	0.013608	5.24078	1.69911	8.75	0.0756	Ectobius_sylvestris	2	22.2222	0.09	Lab Hand-sorting	Alexia Hoste-Danyłow
1217	Ectobius_sylvestris	April_2010	8	Decomposer	Ectobius_sylvestris	Arthropoda	Insecta	Dictyoptera	Blattellidae	Ectobius	sylvestris	0.904958	1960	0.00196	0.00784	3.24443	1.05188	8.75	0.0435556	Ectobius_sylvestris	2	22.2222	0.09	Lab Hand-sorting	Alexia Hoste-Danyłow
1218	Ectobius_sylvestris	April_2010	8	Decomposer	Ectobius_sylvestris	Arthropoda	Insecta	Dictyoptera	Blattellidae	Ectobius	sylvestris	0.904958	1688	0.001688	0.006752	2.84914	0.923719	8.75	0.0375111	Ectobius_sylvestris	2	22.2222	0.09	Lab Hand-sorting	Alexia Hoste-Danyłow
1219	Enchytraeus_sp.2	April_2010	8	Decomposer	Enchytraeus_sp.2	Annelida	Oligochaeta	Tubificida	Enchytraeidae	Enchytraeus	sp.2	0.869261	6.40257	6.40257e-06	4.27051e-05	0.0396973	0.0271873	8.75	0.0221341	Enchytraeus_sp.2	3	3457.07	0.000962113	O'Connor_extraction	Ewa Nowak
1220	Enchytraeus_sp.2	April_2010	8	Decomposer	Enchytraeus_sp.2	Annelida	Oligochaeta	Tubificida	Enchytraeidae	Enchytraeus	sp.2	0.869261	6.40257	6.40257e-06	4.27051e-05	0.0396973	0.0271873	8.75	0.0221341	Enchytraeus_sp.2	3	3457.07	0.000962113	O'Connor_extraction	Ewa Nowak
1221	Enchytraeus_sp.2	April_2010	8	Decomposer	Enchytraeus_sp.2	Annelida	Oligochaeta	Tubificida	Enchytraeidae	Enchytraeus	sp.2	0.869261	2.80185	2.80185e-06	1.86883e-05	0.0228187	0.0156278	8.75	0.00968618	Enchytraeus_sp.2	3	3457.07	0.000962113	O'Connor_extraction	Ewa Nowak
1222	Enchytronia_sp.	April_2010	8	Decomposer	Enchytronia_sp.	Annelida	Oligochaeta	Tubificida	Enchytraeidae	Enchytronia	sp.	0.866438	2.29353	2.29353e-06	1.52979e-05	0.0199545	0.0136662	8.75	0.0211437	Enchytronia_sp.	8	9218.84	0.000962113	O'Connor_extraction	Ewa Nowak
1223	Enchytronia_sp.	April_2010	8	Decomposer	Enchytronia_sp.	Annelida	Oligochaeta	Tubificida	Enchytraeidae	Enchytronia	sp.	0.866438	1.34522	1.34522e-06	8.97262e-06	0.0139571	0.00955875	8.75	0.0124014	Enchytronia_sp.	8	9218.84	0.000962113	O'Connor_extraction	Ewa Nowak
1224	Enchytronia_sp.	April_2010	8	Decomposer	Enchytronia_sp.	Annelida	Oligochaeta	Tubificida	Enchytraeidae	Enchytronia	sp.	0.866438	4.86501	4.86501e-06	3.24496e-05	0.0330255	0.0226181	8.75	0.0448498	Enchytronia_sp.	8	9218.84	0.000962113	O'Connor_extraction	Ewa Nowak
1225	Enchytronia_sp.	April_2010	8	Decomposer	Enchytronia_sp.	Annelida	Oligochaeta	Tubificida	Enchytraeidae	Enchytronia	sp.	0.866438	4.86501	4.86501e-06	3.24496e-05	0.0330255	0.0226181	8.75	0.0448498	Enchytronia_sp.	8	9218.84	0.000962113	O'Connor_extraction	Ewa Nowak
1226	Enchytronia_sp.	April_2010	8	Decomposer	Enchytronia_sp.	Annelida	Oligochaeta	Tubificida	Enchytraeidae	Enchytronia	sp.	0.866438	4.86501	4.86501e-06	3.24496e-05	0.0330255	0.0226181	8.75	0.0448498	Enchytronia_sp.	8	9218.84	0.000962113	O'Connor_extraction	Ewa Nowak
1227	Enchytronia_sp.	April_2010	8	Decomposer	Enchytronia_sp.	Annelida	Oligochaeta	Tubificida	Enchytraeidae	Enchytronia	sp.	0.866438	1.34522	1.34522e-06	8.97262e-06	0.0139571	0.00955875	8.75	0.0124014	Enchytronia_sp.	8	9218.84	0.000962113	O'Connor_extraction	Ewa Nowak
1228	Enchytronia_sp.	April_2010	8	Decomposer	Enchytronia_sp.	Annelida	Oligochaeta	Tubificida	Enchytraeidae	Enchytronia	sp.	0.866438	3.46924	3.46924e-06	2.31398e-05	0.0263306	0.0180329	8.75	0.0319824	Enchytronia_sp.	8	9218.84	0.000962113	O'Connor_extraction	Ewa Nowak
1229	Enchytronia_sp.	April_2010	8	Decomposer	Enchytronia_sp.	Annelida	Oligochaeta	Tubificida	Enchytraeidae	Enchytronia	sp.	0.866438	3.46924	3.46924e-06	2.31398e-05	0.0263306	0.0180329	8.75	0.0319824	Enchytronia_sp.	8	9218.84	0.000962113	O'Connor_extraction	Ewa Nowak
1230	Entomobrya_sp.	April_2010	8	Decomposer	Entomobrya_sp.	Arthropoda	Entognatha	Collembola	Entomobryidae	Entomobrya	sp.	0.903166	2.78717	2.78717e-06	8.97468e-06	0.0086379	0.00294824	8.75	0.00311977	Entomobrya_sp.	1	1119.33	0.000962113	Mac Fadyen_extraction	Izabella Olejniczak
1231	Eumonhystera_1	April_2010	8	Decomposer	Eumonhystera_1	Nematoda	Adenophorea	Monhysterida	Monhysteridae	Eumonhystera	1	0.87455	0.00356274	3.56274e-09	1.78137e-08	7.7032e-05	2.74782e-05	8.75	0.00148687	Eumonhystera_1	106	417340	0.000254469	Baermann_extraction	Krassimira Ilieva-Makulec
1232	Eumonhystera_1	April_2010	8	Decomposer	Eumonhystera_1	Nematoda	Adenophorea	Monhysterida	Monhysteridae	Eumonhystera	1	0.87455	0.00131174	1.31174e-09	6.55868e-09	3.75177e-05	1.3383e-05	8.75	0.000547441	Eumonhystera_1	106	417340	0.000254469	Baermann_extraction	Krassimira Ilieva-Makulec
1233	Eumonhystera_1	April_2010	8	Decomposer	Eumonhystera_1	Nematoda	Adenophorea	Monhysterida	Monhysteridae	Eumonhystera	1	0.87455	0.00518217	5.18217e-09	2.59108e-08	0.000100887	3.59875e-05	8.75	0.00216272	Eumonhystera_1	106	417340	0.000254469	Baermann_extraction	Krassimira Ilieva-Makulec
1234	Eumonhystera_1	April_2010	8	Decomposer	Eumonhystera_1	Nematoda	Adenophorea	Monhysterida	Monhysteridae	Eumonhystera	1	0.87455	0.00259108	2.59108e-09	1.29554e-08	6.12482e-05	2.18479e-05	8.75	0.00108136	Eumonhystera_1	106	417340	0.000254469	Baermann_extraction	Krassimira Ilieva-Makulec
1235	Eumonhystera_1	April_2010	8	Decomposer	Eumonhystera_1	Nematoda	Adenophorea	Monhysterida	Monhysteridae	Eumonhystera	1	0.87455	0.0028421	2.8421e-09	1.42105e-08	6.54646e-05	2.3352e-05	8.75	0.00118612	Eumonhystera_1	106	417340	0.000254469	Baermann_extraction	Krassimira Ilieva-Makulec
1236	Folsomia_quadrioculata	April_2010	8	Decomposer	Folsomia_quadrioculata	Arthropoda	Entognatha	Collembola	Isotomidae	Folsomia	quadrioculata	0.898023	0.442001	4.42001e-07	1.58237e-06	0.00125096	0.00113355	8.75	0.000494746	Folsomia_quadrioculata	1	1119.33	0.000962113	Mac Fadyen_extraction	Izabella Olejniczak
1237	Hemifridericia_parva	April_2010	8	Decomposer	Hemifridericia_parva	Annelida	Oligochaeta	Tubificida	Enchytraeidae	Hemifridericia	parva	0.867756	8.29459	8.29459e-06	5.53249e-05	0.0472168	0.0323372	8.75	0.219841	Hemifridericia_parva	25	26504.2	0.000962113	O'Connor_extraction	Ewa Nowak
1238	Hemifridericia_parva	April_2010	8	Decomposer	Hemifridericia_parva	Annelida	Oligochaeta	Tubificida	Enchytraeidae	Hemifridericia	parva	0.867756	8.29459	8.29459e-06	5.53249e-05	0.0472168	0.0323372	8.75	0.219841	Hemifridericia_parva	25	26504.2	0.000962113	O'Connor_extraction	Ewa Nowak
1239	Hemifridericia_parva	April_2010	8	Decomposer	Hemifridericia_parva	Annelida	Oligochaeta	Tubificida	Enchytraeidae	Hemifridericia	parva	0.867756	12.5465	1.25465e-05	8.36855e-05	0.0623038	0.0426698	8.75	0.332535	Hemifridericia_parva	25	26504.2	0.000962113	O'Connor_extraction	Ewa Nowak
1240	Hemifridericia_parva	April_2010	8	Decomposer	Hemifridericia_parva	Annelida	Oligochaeta	Tubificida	Enchytraeidae	Hemifridericia	parva	0.867756	12.5465	1.25465e-05	8.36855e-05	0.0623038	0.0426698	8.75	0.332535	Hemifridericia_parva	25	26504.2	0.000962113	O'Connor_extraction	Ewa Nowak
1241	Hemifridericia_parva	April_2010	8	Decomposer	Hemifridericia_parva	Annelida	Oligochaeta	Tubificida	Enchytraeidae	Hemifridericia	parva	0.867756	4.86501	4.86501e-06	3.24496e-05	0.0330255	0.0226181	8.75	0.128943	Hemifridericia_parva	25	26504.2	0.000962113	O'Connor_extraction	Ewa Nowak
1242	Hemifridericia_parva	April_2010	8	Decomposer	Hemifridericia_parva	Annelida	Oligochaeta	Tubificida	Enchytraeidae	Hemifridericia	parva	0.867756	4.86501	4.86501e-06	3.24496e-05	0.0330255	0.0226181	8.75	0.128943	Hemifridericia_parva	25	26504.2	0.000962113	O'Connor_extraction	Ewa Nowak
1243	Hemifridericia_parva	April_2010	8	Decomposer	Hemifridericia_parva	Annelida	Oligochaeta	Tubificida	Enchytraeidae	Hemifridericia	parva	0.867756	3.46924	3.46924e-06	2.31398e-05	0.0263306	0.0180329	8.75	0.0919493	Hemifridericia_parva	25	26504.2	0.000962113	O'Connor_extraction	Ewa Nowak
1244	Hemifridericia_parva	April_2010	8	Decomposer	Hemifridericia_parva	Annelida	Oligochaeta	Tubificida	Enchytraeidae	Hemifridericia	parva	0.867756	8.29459	8.29459e-06	5.53249e-05	0.0472168	0.0323372	8.75	0.219841	Hemifridericia_parva	25	26504.2	0.000962113	O'Connor_extraction	Ewa Nowak
1245	Hemifridericia_parva	April_2010	8	Decomposer	Hemifridericia_parva	Annelida	Oligochaeta	Tubificida	Enchytraeidae	Hemifridericia	parva	0.867756	6.47505	6.47505e-06	4.31886e-05	0.0399978	0.0273932	8.75	0.171616	Hemifridericia_parva	25	26504.2	0.000962113	O'Connor_extraction	Ewa Nowak
1246	Hemifridericia_parva	April_2010	8	Decomposer	Hemifridericia_parva	Annelida	Oligochaeta	Tubificida	Enchytraeidae	Hemifridericia	parva	0.867756	6.47505	6.47505e-06	4.31886e-05	0.0399978	0.0273932	8.75	0.171616	Hemifridericia_parva	25	26504.2	0.000962113	O'Connor_extraction	Ewa Nowak
1247	Hemifridericia_parva	April_2010	8	Decomposer	Hemifridericia_parva	Annelida	Oligochaeta	Tubificida	Enchytraeidae	Hemifridericia	parva	0.867756	4.86501	4.86501e-06	3.24496e-05	0.0330255	0.0226181	8.75	0.128943	Hemifridericia_parva	25	26504.2	0.000962113	O'Connor_extraction	Ewa Nowak
1248	Hemifridericia_parva	April_2010	8	Decomposer	Hemifridericia_parva	Annelida	Oligochaeta	Tubificida	Enchytraeidae	Hemifridericia	parva	0.867756	4.86501	4.86501e-06	3.24496e-05	0.0330255	0.0226181	8.75	0.128943	Hemifridericia_parva	25	26504.2	0.000962113	O'Connor_extraction	Ewa Nowak
1249	Hemifridericia_parva	April_2010	8	Decomposer	Hemifridericia_parva	Annelida	Oligochaeta	Tubificida	Enchytraeidae	Hemifridericia	parva	0.867756	6.47505	6.47505e-06	4.31886e-05	0.0399978	0.0273932	8.75	0.171616	Hemifridericia_parva	25	26504.2	0.000962113	O'Connor_extraction	Ewa Nowak
1250	Hemifridericia_parva	April_2010	8	Decomposer	Hemifridericia_parva	Annelida	Oligochaeta	Tubificida	Enchytraeidae	Hemifridericia	parva	0.867756	6.47505	6.47505e-06	4.31886e-05	0.0399978	0.0273932	8.75	0.171616	Hemifridericia_parva	25	26504.2	0.000962113	O'Connor_extraction	Ewa Nowak
1251	Hemifridericia_parva	April_2010	8	Decomposer	Hemifridericia_parva	Annelida	Oligochaeta	Tubificida	Enchytraeidae	Hemifridericia	parva	0.867756	8.29459	8.29459e-06	5.53249e-05	0.0472168	0.0323372	8.75	0.219841	Hemifridericia_parva	25	26504.2	0.000962113	O'Connor_extraction	Ewa Nowak
1252	Hemifridericia_parva	April_2010	8	Decomposer	Hemifridericia_parva	Annelida	Oligochaeta	Tubificida	Enchytraeidae	Hemifridericia	parva	0.867756	8.29459	8.29459e-06	5.53249e-05	0.0472168	0.0323372	8.75	0.219841	Hemifridericia_parva	25	26504.2	0.000962113	O'Connor_extraction	Ewa Nowak
1253	Hemifridericia_parva	April_2010	8	Decomposer	Hemifridericia_parva	Annelida	Oligochaeta	Tubificida	Enchytraeidae	Hemifridericia	parva	0.867756	14.9724	1.49724e-05	9.98659e-05	0.0701372	0.0480346	8.75	0.396831	Hemifridericia_parva	25	26504.2	0.000962113	O'Connor_extraction	Ewa Nowak
1254	Hemifridericia_parva	April_2010	8	Decomposer	Hemifridericia_parva	Annelida	Oligochaeta	Tubificida	Enchytraeidae	Hemifridericia	parva	0.867756	5.4836	5.4836e-06	3.65756e-05	0.0357831	0.0245066	8.75	0.145338	Hemifridericia_parva	25	26504.2	0.000962113	O'Connor_extraction	Ewa Nowak
1255	Hemifridericia_parva	April_2010	8	Decomposer	Hemifridericia_parva	Annelida	Oligochaeta	Tubificida	Enchytraeidae	Hemifridericia	parva	0.867756	4.86501	4.86501e-06	3.24496e-05	0.0330255	0.0226181	8.75	0.128943	Hemifridericia_parva	25	26504.2	0.000962113	O'Connor_extraction	Ewa Nowak
1256	Hemifridericia_parva	April_2010	8	Decomposer	Hemifridericia_parva	Annelida	Oligochaeta	Tubificida	Enchytraeidae	Hemifridericia	parva	0.867756	4.86501	4.86501e-06	3.24496e-05	0.0330255	0.0226181	8.75	0.128943	Hemifridericia_parva	25	26504.2	0.000962113	O'Connor_extraction	Ewa Nowak
1257	Hemifridericia_parva	April_2010	8	Decomposer	Hemifridericia_parva	Annelida	Oligochaeta	Tubificida	Enchytraeidae	Hemifridericia	parva	0.867756	12.5465	1.25465e-05	8.36855e-05	0.0623038	0.0426698	8.75	0.332535	Hemifridericia_parva	25	26504.2	0.000962113	O'Connor_extraction	Ewa Nowak
1258	Hemifridericia_parva	April_2010	8	Decomposer	Hemifridericia_parva	Annelida	Oligochaeta	Tubificida	Enchytraeidae	Hemifridericia	parva	0.867756	4.86501	4.86501e-06	3.24496e-05	0.0330255	0.0226181	8.75	0.128943	Hemifridericia_parva	25	26504.2	0.000962113	O'Connor_extraction	Ewa Nowak
1259	Hemifridericia_parva	April_2010	8	Decomposer	Hemifridericia_parva	Annelida	Oligochaeta	Tubificida	Enchytraeidae	Hemifridericia	parva	0.867756	4.86501	4.86501e-06	3.24496e-05	0.0330255	0.0226181	8.75	0.128943	Hemifridericia_parva	25	26504.2	0.000962113	O'Connor_extraction	Ewa Nowak
1260	Henlea_heleotropha	April_2010	8	Decomposer	Henlea_heleotropha	Annelida	Oligochaeta	Tubificida	Enchytraeidae	Henlea	heleotropha	0.86535	48.5239	4.85239e-05	0.000323655	0.154203	0.105609	8.75	0.726918	Henlea_heleotropha	14	14980.6	0.000962113	O'Connor_extraction	Ewa Nowak
1261	Henlea_heleotropha	April_2010	8	Decomposer	Henlea_heleotropha	Annelida	Oligochaeta	Tubificida	Enchytraeidae	Henlea	heleotropha	0.86535	35.7614	3.57614e-05	0.000238529	0.125687	0.086079	8.75	0.535728	Henlea_heleotropha	14	14980.6	0.000962113	O'Connor_extraction	Ewa Nowak
1262	Henlea_heleotropha	April_2010	8	Decomposer	Henlea_heleotropha	Annelida	Oligochaeta	Tubificida	Enchytraeidae	Henlea	heleotropha	0.86535	35.7614	3.57614e-05	0.000238529	0.125687	0.086079	8.75	0.535728	Henlea_heleotropha	14	14980.6	0.000962113	O'Connor_extraction	Ewa Nowak
1263	Henlea_heleotropha	April_2010	8	Decomposer	Henlea_heleotropha	Annelida	Oligochaeta	Tubificida	Enchytraeidae	Henlea	heleotropha	0.86535	35.7614	3.57614e-05	0.000238529	0.125687	0.086079	8.75	0.535728	Henlea_heleotropha	14	14980.6	0.000962113	O'Connor_extraction	Ewa Nowak
1264	Henlea_heleotropha	April_2010	8	Decomposer	Henlea_heleotropha	Annelida	Oligochaeta	Tubificida	Enchytraeidae	Henlea	heleotropha	0.86535	16.0247	1.60247e-05	0.000106885	0.0734028	0.0502711	8.75	0.24006	Henlea_heleotropha	14	14980.6	0.000962113	O'Connor_extraction	Ewa Nowak
1265	Henlea_heleotropha	April_2010	8	Decomposer	Henlea_heleotropha	Annelida	Oligochaeta	Tubificida	Enchytraeidae	Henlea	heleotropha	0.86535	16.0247	1.60247e-05	0.000106885	0.0734028	0.0502711	8.75	0.24006	Henlea_heleotropha	14	14980.6	0.000962113	O'Connor_extraction	Ewa Nowak
1266	Henlea_heleotropha	April_2010	8	Decomposer	Henlea_heleotropha	Annelida	Oligochaeta	Tubificida	Enchytraeidae	Henlea	heleotropha	0.86535	12.302	1.2302e-05	8.20545e-05	0.0614877	0.0421109	8.75	0.184292	Henlea_heleotropha	14	14980.6	0.000962113	O'Connor_extraction	Ewa Nowak
1267	Henlea_heleotropha	April_2010	8	Decomposer	Henlea_heleotropha	Annelida	Oligochaeta	Tubificida	Enchytraeidae	Henlea	heleotropha	0.86535	63.2075	6.32075e-05	0.000421594	0.184085	0.126074	8.75	0.946887	Henlea_heleotropha	14	14980.6	0.000962113	O'Connor_extraction	Ewa Nowak
1268	Henlea_heleotropha	April_2010	8	Decomposer	Henlea_heleotropha	Annelida	Oligochaeta	Tubificida	Enchytraeidae	Henlea	heleotropha	0.86535	35.7614	3.57614e-05	0.000238529	0.125687	0.086079	8.75	0.535728	Henlea_heleotropha	14	14980.6	0.000962113	O'Connor_extraction	Ewa Nowak
1269	Henlea_heleotropha	April_2010	8	Decomposer	Henlea_heleotropha	Annelida	Oligochaeta	Tubificida	Enchytraeidae	Henlea	heleotropha	0.86535	48.5239	4.85239e-05	0.000323655	0.154203	0.105609	8.75	0.726918	Henlea_heleotropha	14	14980.6	0.000962113	O'Connor_extraction	Ewa Nowak
1270	Henlea_heleotropha	April_2010	8	Decomposer	Henlea_heleotropha	Annelida	Oligochaeta	Tubificida	Enchytraeidae	Henlea	heleotropha	0.86535	35.7614	3.57614e-05	0.000238529	0.125687	0.086079	8.75	0.535728	Henlea_heleotropha	14	14980.6	0.000962113	O'Connor_extraction	Ewa Nowak
1271	Henlea_heleotropha	April_2010	8	Decomposer	Henlea_heleotropha	Annelida	Oligochaeta	Tubificida	Enchytraeidae	Henlea	heleotropha	0.86535	35.7614	3.57614e-05	0.000238529	0.125687	0.086079	8.75	0.535728	Henlea_heleotropha	14	14980.6	0.000962113	O'Connor_extraction	Ewa Nowak
1272	Henlea_heleotropha	April_2010	8	Decomposer	Henlea_heleotropha	Annelida	Oligochaeta	Tubificida	Enchytraeidae	Henlea	heleotropha	0.86535	30.1024	3.01024e-05	0.000200783	0.111987	0.0766959	8.75	0.450953	Henlea_heleotropha	14	14980.6	0.000962113	O'Connor_extraction	Ewa Nowak
1273	Heterorhabditis_1	April_2010	8	Decomposer	Heterorhabditis_1	Nematoda	Secernentea	Tylenchida	Heterorhabditidae	Heterorhabditis	1	0.789168	0.0336841	3.36841e-08	1.6842e-07	0.000388269	0.0001385	8.75	0.00281154	Heterorhabditis_1	21	83467.9	0.000254469	Baermann_extraction	Krassimira Ilieva-Makulec
1274	Isotomiella_minor	April_2010	8	Decomposer	Isotomiella_minor	Arthropoda	Entognatha	Collembola	Isotomidae	Isotomiella	minor	0.895995	1.61417	1.61417e-06	5.77873e-06	0.00218524	0.00200388	8.75	0.00903396	Isotomiella_minor	5	5596.66	0.000962113	Mac Fadyen_extraction	Izabella Olejniczak
1275	Isotomiella_minor	April_2010	8	Decomposer	Isotomiella_minor	Arthropoda	Entognatha	Collembola	Isotomidae	Isotomiella	minor	0.895995	3.25177	3.25177e-06	1.16414e-05	0.00390259	0.00357869	8.75	0.018199	Isotomiella_minor	5	5596.66	0.000962113	Mac Fadyen_extraction	Izabella Olejniczak
1276	Isotomiella_minor	April_2010	8	Decomposer	Isotomiella_minor	Arthropoda	Entognatha	Collembola	Isotomidae	Isotomiella	minor	0.895995	2.52495	2.52495e-06	9.03931e-06	0.00316506	0.00290237	8.75	0.0141313	Isotomiella_minor	5	5596.66	0.000962113	Mac Fadyen_extraction	Izabella Olejniczak
1277	Isotomiella_minor	April_2010	8	Decomposer	Isotomiella_minor	Arthropoda	Entognatha	Collembola	Isotomidae	Isotomiella	minor	0.895995	0.400963	4.00963e-07	1.43545e-06	0.000689744	0.000632498	8.75	0.00224405	Isotomiella_minor	5	5596.66	0.000962113	Mac Fadyen_extraction	Izabella Olejniczak
1278	Isotomodes_productus	April_2010	8	Decomposer	Isotomodes_productus	Arthropoda	Entognatha	Collembola	Isotomidae	Isotomodes	productus	0.898354	0.482103	4.82103e-07	1.72593e-06	0.00212721	0.000726049	8.75	0.000539633	Isotomodes_productus	1	1119.33	0.000962113	Mac Fadyen_extraction	Izabella Olejniczak
1279	Lumbricus_rubellus	April_2010	8	Decomposer	Lumbricus_rubellus	Annelida	Oligochaeta	Opisthopora	Lumbricidae	Lumbricus	rubellus	0.922775	84000	0.084	0.462	48.6163	23.8906	8.75	1.86667	Lumbricus_rubellus	2	22.2222	0.09	Lab Hand-sorting	Alexia Hoste-Danyłow
1280	Marionina_argentea_________	April_2010	8	Decomposer	Marionina_argentea_________	Annelida	Oligochaeta	Tubificida	Enchytraeidae	Marionina	argentea	0.868326	3.46924	3.46924e-06	2.31398e-05	0.0263306	0.0180329	8.75	0.019989	Marionina_argentea_________	5	5761.78	0.000962113	O'Connor_extraction	Ewa Nowak
1281	Marionina_argentea_________	April_2010	8	Decomposer	Marionina_argentea_________	Annelida	Oligochaeta	Tubificida	Enchytraeidae	Marionina	argentea	0.868326	2.73698	2.73698e-06	1.82557e-05	0.0224634	0.0153844	8.75	0.0157699	Marionina_argentea_________	5	5761.78	0.000962113	O'Connor_extraction	Ewa Nowak
1282	Marionina_argentea_________	April_2010	8	Decomposer	Marionina_argentea_________	Annelida	Oligochaeta	Tubificida	Enchytraeidae	Marionina	argentea	0.868326	3.46924	3.46924e-06	2.31398e-05	0.0263306	0.0180329	8.75	0.019989	Marionina_argentea_________	5	5761.78	0.000962113	O'Connor_extraction	Ewa Nowak
1283	Marionina_argentea_________	April_2010	8	Decomposer	Marionina_argentea_________	Annelida	Oligochaeta	Tubificida	Enchytraeidae	Marionina	argentea	0.868326	1.34522	1.34522e-06	8.97262e-06	0.0139571	0.00955875	8.75	0.00775086	Marionina_argentea_________	5	5761.78	0.000962113	O'Connor_extraction	Ewa Nowak
1284	Marionina_argentea_________	April_2010	8	Decomposer	Marionina_argentea_________	Annelida	Oligochaeta	Tubificida	Enchytraeidae	Marionina	argentea	0.868326	2.29353	2.29353e-06	1.52979e-05	0.0199545	0.0136662	8.75	0.0132148	Marionina_argentea_________	5	5761.78	0.000962113	O'Connor_extraction	Ewa Nowak
1285	Marionina_sp.2_________	April_2010	8	Decomposer	Marionina_sp.2_________	Annelida	Oligochaeta	Tubificida	Enchytraeidae	Marionina	sp.2	0.868326	2.29353	2.29353e-06	1.52979e-05	0.0199545	0.0136662	8.75	0.00528592	Marionina_sp.2_________	2	2304.71	0.000962113	O'Connor_extraction	Ewa Nowak
1286	Marionina_sp.2_________	April_2010	8	Decomposer	Marionina_sp.2_________	Annelida	Oligochaeta	Tubificida	Enchytraeidae	Marionina	sp.2	0.868326	2.29353	2.29353e-06	1.52979e-05	0.0199545	0.0136662	8.75	0.00528592	Marionina_sp.2_________	2	2304.71	0.000962113	O'Connor_extraction	Ewa Nowak
1287	Mesaphorura_krausbaueri	April_2010	8	Decomposer	Mesaphorura_krausbaueri	Arthropoda	Entognatha	Collembola	Tullbergiidae	Mesaphorura	krausbaueri	0.904682	0.362112	3.62112e-07	1.25653e-06	0.00162419	0.000554362	8.75	0.000810647	Mesaphorura_krausbaueri	2	2238.66	0.000962113	Mac Fadyen_extraction	Izabella Olejniczak
1288	Mesaphorura_krausbaueri	April_2010	8	Decomposer	Mesaphorura_krausbaueri	Arthropoda	Entognatha	Collembola	Tullbergiidae	Mesaphorura	krausbaueri	0.904682	0.291112	2.91112e-07	1.01016e-06	0.00134919	0.000460498	8.75	0.000651702	Mesaphorura_krausbaueri	2	2238.66	0.000962113	Mac Fadyen_extraction	Izabella Olejniczak
1289	Metateratocephalus_1	April_2010	8	Decomposer	Metateratocephalus_1	Nematoda	Adenophorea	Plectida	Metateratocephalidae	Metateratocephalus	1	0.870456	0.00323886	3.23886e-09	1.61943e-08	7.19231e-05	2.56558e-05	8.75	0.000270341	Metateratocephalus_1	21	83467.9	0.000254469	Baermann_extraction	Krassimira Ilieva-Makulec
1290	Parisotoma_notabilis	April_2010	8	Decomposer	Parisotoma_notabilis	Arthropoda	Entognatha	Collembola	Isotomidae	Parisotoma_	notabilis	0.89748	0.823946	8.23946e-07	2.94972e-06	0.00183287	0.00169156	8.75	0.000922269	Parisotoma_notabilis	1	1119.33	0.000962113	Mac Fadyen_extraction	Izabella Olejniczak
1291	Plectus_1	April_2010	8	Decomposer	Plectus_1	Nematoda	Adenophorea	Plectida	Plectidae	Plectus	1	0.861475	0.0194331	1.94331e-08	9.71657e-08	0.000261299	9.32083e-05	8.75	0.00324408	Plectus_1	42	166936	0.000254469	Baermann_extraction	Krassimira Ilieva-Makulec
1292	Plectus_1	April_2010	8	Decomposer	Plectus_1	Nematoda	Adenophorea	Plectida	Plectidae	Plectus	1	0.861475	0.0297975	2.97975e-08	1.48987e-07	0.000355464	0.000126798	8.75	0.00497427	Plectus_1	42	166936	0.000254469	Baermann_extraction	Krassimira Ilieva-Makulec
1293	Plectus_2	April_2010	8	Decomposer	Plectus_2	Nematoda	Adenophorea	Plectida	Plectidae	Plectus	2	0.861475	0.00323886	3.23886e-09	1.61943e-08	7.19231e-05	2.56558e-05	8.75	0.000811023	Plectus_2	63	250404	0.000254469	Baermann_extraction	Krassimira Ilieva-Makulec
1294	Plectus_2	April_2010	8	Decomposer	Plectus_2	Nematoda	Adenophorea	Plectida	Plectidae	Plectus	2	0.861475	0.00323886	3.23886e-09	1.61943e-08	7.19231e-05	2.56558e-05	8.75	0.000811023	Plectus_2	63	250404	0.000254469	Baermann_extraction	Krassimira Ilieva-Makulec
1295	Plectus_2	April_2010	8	Decomposer	Plectus_2	Nematoda	Adenophorea	Plectida	Plectidae	Plectus	2	0.861475	0.00388663	3.88663e-09	1.94331e-08	8.20123e-05	2.92547e-05	8.75	0.000973227	Plectus_2	63	250404	0.000254469	Baermann_extraction	Krassimira Ilieva-Makulec
1296	Plectus_3	April_2010	8	Decomposer	Plectus_3	Nematoda	Adenophorea	Plectida	Plectidae	Plectus	3	0.861475	0.00112955	1.12955e-09	5.64775e-09	3.36883e-05	1.2017e-05	8.75	0.000282844	Plectus_3	63	250404	0.000254469	Baermann_extraction	Krassimira Ilieva-Makulec
1297	Plectus_3	April_2010	8	Decomposer	Plectus_3	Nematoda	Adenophorea	Plectida	Plectidae	Plectus	3	0.861475	0.00323886	3.23886e-09	1.61943e-08	7.19231e-05	2.56558e-05	8.75	0.000811023	Plectus_3	63	250404	0.000254469	Baermann_extraction	Krassimira Ilieva-Makulec
1298	Plectus_3	April_2010	8	Decomposer	Plectus_3	Nematoda	Adenophorea	Plectida	Plectidae	Plectus	3	0.861475	0.00109311	1.09311e-09	5.46557e-09	3.29022e-05	1.17366e-05	8.75	0.000273719	Plectus_3	63	250404	0.000254469	Baermann_extraction	Krassimira Ilieva-Makulec
1299	Prismatolaimus_1	April_2010	8	Decomposer	Prismatolaimus_1	Nematoda	Adenophorea	Triplonchida	Prismatolaimidae	Prismatolaimus	1	0.881228	0.00236841	2.36841e-09	1.18421e-08	5.74111e-05	2.04792e-05	8.75	0.000395373	Prismatolaimus_1	42	166936	0.000254469	Baermann_extraction	Krassimira Ilieva-Makulec
1300	Prismatolaimus_1	April_2010	8	Decomposer	Prismatolaimus_1	Nematoda	Adenophorea	Triplonchida	Prismatolaimidae	Prismatolaimus	1	0.881228	0.00518217	5.18217e-09	2.59108e-08	0.000100887	3.59875e-05	8.75	0.00086509	Prismatolaimus_1	42	166936	0.000254469	Baermann_extraction	Krassimira Ilieva-Makulec
1301	Tylocephalus_1	April_2010	8	Decomposer	Tylocephalus_1	Nematoda	Adenophorea	Plectida	Plectidae	Tylocephalus_	1	0.863764	0.0356274	3.56274e-08	1.78137e-07	0.00040427	0.000144208	8.75	0.00297375	Tylocephalus_1	21	83467.9	0.000254469	Baermann_extraction	Krassimira Ilieva-Makulec
1302	Wilsonema_1	April_2010	8	Decomposer	Wilsonema_1	Nematoda	Adenophorea	Plectida	Plectidae	Wilsonema	1	0.862335	0.0145101	1.45101e-08	7.25504e-08	0.000211733	7.55277e-05	8.75	0.00968902	Wilsonema_1	169	667743	0.000254469	Baermann_extraction	Krassimira Ilieva-Makulec
1303	Wilsonema_1	April_2010	8	Decomposer	Wilsonema_1	Nematoda	Adenophorea	Plectida	Plectidae	Wilsonema	1	0.862335	0.0147692	1.47692e-08	7.38459e-08	0.000214449	7.64963e-05	8.75	0.00986204	Wilsonema_1	169	667743	0.000254469	Baermann_extraction	Krassimira Ilieva-Makulec
1304	Wilsonema_1	April_2010	8	Decomposer	Wilsonema_1	Nematoda	Adenophorea	Plectida	Plectidae	Wilsonema	1	0.862335	0.0147692	1.47692e-08	7.38459e-08	0.000214449	7.64963e-05	8.75	0.00986204	Wilsonema_1	169	667743	0.000254469	Baermann_extraction	Krassimira Ilieva-Makulec
1305	Wilsonema_1	April_2010	8	Decomposer	Wilsonema_1	Nematoda	Adenophorea	Plectida	Plectidae	Wilsonema	1	0.862335	0.00285019	2.85019e-09	1.4251e-08	6.55988e-05	2.33999e-05	8.75	0.0019032	Wilsonema_1	169	667743	0.000254469	Baermann_extraction	Krassimira Ilieva-Makulec
1306	Wilsonema_1	April_2010	8	Decomposer	Wilsonema_1	Nematoda	Adenophorea	Plectida	Plectidae	Wilsonema	1	0.862335	0.0147692	1.47692e-08	7.38459e-08	0.000214449	7.64963e-05	8.75	0.00986204	Wilsonema_1	169	667743	0.000254469	Baermann_extraction	Krassimira Ilieva-Makulec
1307	Wilsonema_1	April_2010	8	Decomposer	Wilsonema_1	Nematoda	Adenophorea	Plectida	Plectidae	Wilsonema	1	0.862335	0.00207287	2.07287e-09	1.03643e-08	5.21576e-05	1.86052e-05	8.75	0.00138415	Wilsonema_1	169	667743	0.000254469	Baermann_extraction	Krassimira Ilieva-Makulec
1308	Wilsonema_1	April_2010	8	Decomposer	Wilsonema_1	Nematoda	Adenophorea	Plectida	Plectidae	Wilsonema	1	0.862335	0.00259108	2.59108e-09	1.29554e-08	6.12482e-05	2.18479e-05	8.75	0.00173018	Wilsonema_1	169	667743	0.000254469	Baermann_extraction	Krassimira Ilieva-Makulec
1309	Wilsonema_1	April_2010	8	Decomposer	Wilsonema_1	Nematoda	Adenophorea	Plectida	Plectidae	Wilsonema	1	0.862335	0.0022672	2.2672e-09	1.1336e-08	5.56338e-05	1.98452e-05	8.75	0.00151391	Wilsonema_1	169	667743	0.000254469	Baermann_extraction	Krassimira Ilieva-Makulec
1310	Achaeta_eiseni___	April_2010	9	Decomposer	Achaeta_eiseni___	Annelida	Oligochaeta	Tubificida	Enchytraeidae	Achaeta	eiseni	0.868759	2.29353	2.29353e-06	1.52979e-05	0.0199545	0.0136662	8.75	0.0159768	Achaeta_eiseni___	6	6966.05	0.000962113	O'Connor_extraction	Ewa Nowak
1311	Achaeta_eiseni___	April_2010	9	Decomposer	Achaeta_eiseni___	Annelida	Oligochaeta	Tubificida	Enchytraeidae	Achaeta	eiseni	0.868759	2.29353	2.29353e-06	1.52979e-05	0.0199545	0.0136662	8.75	0.0159768	Achaeta_eiseni___	6	6966.05	0.000962113	O'Connor_extraction	Ewa Nowak
1312	Achaeta_eiseni___	April_2010	9	Decomposer	Achaeta_eiseni___	Annelida	Oligochaeta	Tubificida	Enchytraeidae	Achaeta	eiseni	0.868759	3.46924	3.46924e-06	2.31398e-05	0.0263306	0.0180329	8.75	0.0241669	Achaeta_eiseni___	6	6966.05	0.000962113	O'Connor_extraction	Ewa Nowak
1313	Achaeta_eiseni___	April_2010	9	Decomposer	Achaeta_eiseni___	Annelida	Oligochaeta	Tubificida	Enchytraeidae	Achaeta	eiseni	0.868759	2.29353	2.29353e-06	1.52979e-05	0.0199545	0.0136662	8.75	0.0159768	Achaeta_eiseni___	6	6966.05	0.000962113	O'Connor_extraction	Ewa Nowak
1314	Achaeta_eiseni___	April_2010	9	Decomposer	Achaeta_eiseni___	Annelida	Oligochaeta	Tubificida	Enchytraeidae	Achaeta	eiseni	0.868759	2.29353	2.29353e-06	1.52979e-05	0.0199545	0.0136662	8.75	0.0159768	Achaeta_eiseni___	6	6966.05	0.000962113	O'Connor_extraction	Ewa Nowak
1315	Achaeta_eiseni___	April_2010	9	Decomposer	Achaeta_eiseni___	Annelida	Oligochaeta	Tubificida	Enchytraeidae	Achaeta	eiseni	0.868759	3.46924	3.46924e-06	2.31398e-05	0.0263306	0.0180329	8.75	0.0241669	Achaeta_eiseni___	6	6966.05	0.000962113	O'Connor_extraction	Ewa Nowak
1316	Acrobeloides_nanus	April_2010	9	Decomposer	Acrobeloides_nanus	Nematoda	Secernentea	Rhabditida	Cephalobidae	Acrobeloides	nanus	0.788799	0.00582994	5.82994e-09	2.91497e-08	0.000109816	3.91726e-05	8.75	0.00830633	Acrobeloides_nanus	362	1.42477e+06	0.000254469	Baermann_extraction	Krassimira Ilieva-Makulec
1317	Acrobeloides_nanus	April_2010	9	Decomposer	Acrobeloides_nanus	Nematoda	Secernentea	Rhabditida	Cephalobidae	Acrobeloides	nanus	0.788799	0.00131174	1.31174e-09	6.55868e-09	3.75177e-05	1.3383e-05	8.75	0.00186893	Acrobeloides_nanus	362	1.42477e+06	0.000254469	Baermann_extraction	Krassimira Ilieva-Makulec
1318	Acrobeloides_nanus	April_2010	9	Decomposer	Acrobeloides_nanus	Nematoda	Secernentea	Rhabditida	Cephalobidae	Acrobeloides	nanus	0.788799	0.00612144	6.12144e-09	3.06072e-08	0.000113742	4.05731e-05	8.75	0.00872165	Acrobeloides_nanus	362	1.42477e+06	0.000254469	Baermann_extraction	Krassimira Ilieva-Makulec
1319	Acrobeloides_nanus	April_2010	9	Decomposer	Acrobeloides_nanus	Nematoda	Secernentea	Rhabditida	Cephalobidae	Acrobeloides	nanus	0.788799	0.00404857	4.04857e-09	2.02428e-08	8.44585e-05	3.01274e-05	8.75	0.00576828	Acrobeloides_nanus	362	1.42477e+06	0.000254469	Baermann_extraction	Krassimira Ilieva-Makulec
1320	Acrobeloides_nanus	April_2010	9	Decomposer	Acrobeloides_nanus	Nematoda	Secernentea	Rhabditida	Cephalobidae	Acrobeloides	nanus	0.788799	0.00246153	2.46153e-09	1.23077e-08	5.90275e-05	2.10558e-05	8.75	0.00350712	Acrobeloides_nanus	362	1.42477e+06	0.000254469	Baermann_extraction	Krassimira Ilieva-Makulec
1321	Acrobeloides_nanus	April_2010	9	Decomposer	Acrobeloides_nanus	Nematoda	Secernentea	Rhabditida	Cephalobidae	Acrobeloides	nanus	0.788799	0.00239675	2.39675e-09	1.19838e-08	5.79049e-05	2.06554e-05	8.75	0.00341482	Acrobeloides_nanus	362	1.42477e+06	0.000254469	Baermann_extraction	Krassimira Ilieva-Makulec
1322	Acrobeloides_nanus	April_2010	9	Decomposer	Acrobeloides_nanus	Nematoda	Secernentea	Rhabditida	Cephalobidae	Acrobeloides	nanus	0.788799	0.00239675	2.39675e-09	1.19838e-08	5.79049e-05	2.06554e-05	8.75	0.00341482	Acrobeloides_nanus	362	1.42477e+06	0.000254469	Baermann_extraction	Krassimira Ilieva-Makulec
1323	Acrobeloides_nanus	April_2010	9	Decomposer	Acrobeloides_nanus	Nematoda	Secernentea	Rhabditida	Cephalobidae	Acrobeloides	nanus	0.788799	0.00259108	2.59108e-09	1.29554e-08	6.12482e-05	2.18479e-05	8.75	0.0036917	Acrobeloides_nanus	362	1.42477e+06	0.000254469	Baermann_extraction	Krassimira Ilieva-Makulec
1324	Acrobeloides_nanus	April_2010	9	Decomposer	Acrobeloides_nanus	Nematoda	Secernentea	Rhabditida	Cephalobidae	Acrobeloides	nanus	0.788799	0.00272064	2.72064e-09	1.36032e-08	6.3438e-05	2.26291e-05	8.75	0.00387629	Acrobeloides_nanus	362	1.42477e+06	0.000254469	Baermann_extraction	Krassimira Ilieva-Makulec
1325	Acrobeloides_nanus	April_2010	9	Decomposer	Acrobeloides_nanus	Nematoda	Secernentea	Rhabditida	Cephalobidae	Acrobeloides	nanus	0.788799	0.00246153	2.46153e-09	1.23077e-08	5.90275e-05	2.10558e-05	8.75	0.00350712	Acrobeloides_nanus	362	1.42477e+06	0.000254469	Baermann_extraction	Krassimira Ilieva-Makulec
1326	Acrobeloides_nanus	April_2010	9	Decomposer	Acrobeloides_nanus	Nematoda	Secernentea	Rhabditida	Cephalobidae	Acrobeloides	nanus	0.788799	0.0147692	1.47692e-08	7.38459e-08	0.000214449	7.64963e-05	8.75	0.0210427	Acrobeloides_nanus	362	1.42477e+06	0.000254469	Baermann_extraction	Krassimira Ilieva-Makulec
1327	Acrobeloides_nanus	April_2010	9	Decomposer	Acrobeloides_nanus	Nematoda	Secernentea	Rhabditida	Cephalobidae	Acrobeloides	nanus	0.788799	0.00655868	6.55868e-09	3.27934e-08	0.000119535	4.26395e-05	8.75	0.00934462	Acrobeloides_nanus	362	1.42477e+06	0.000254469	Baermann_extraction	Krassimira Ilieva-Makulec
1328	Acrobeloides_nanus	April_2010	9	Decomposer	Acrobeloides_nanus	Nematoda	Secernentea	Rhabditida	Cephalobidae	Acrobeloides	nanus	0.788799	0.00246153	2.46153e-09	1.23077e-08	5.90275e-05	2.10558e-05	8.75	0.00350712	Acrobeloides_nanus	362	1.42477e+06	0.000254469	Baermann_extraction	Krassimira Ilieva-Makulec
1329	Acrobeloides_nanus	April_2010	9	Decomposer	Acrobeloides_nanus	Nematoda	Secernentea	Rhabditida	Cephalobidae	Acrobeloides	nanus	0.788799	0.0022672	2.2672e-09	1.1336e-08	5.56338e-05	1.98452e-05	8.75	0.00323024	Acrobeloides_nanus	362	1.42477e+06	0.000254469	Baermann_extraction	Krassimira Ilieva-Makulec
1330	Acrobeloides_nanus	April_2010	9	Decomposer	Acrobeloides_nanus	Nematoda	Secernentea	Rhabditida	Cephalobidae	Acrobeloides	nanus	0.788799	0.00207287	2.07287e-09	1.03643e-08	5.21576e-05	1.86052e-05	8.75	0.00295336	Acrobeloides_nanus	362	1.42477e+06	0.000254469	Baermann_extraction	Krassimira Ilieva-Makulec
1331	Acrobeloides_nanus	April_2010	9	Decomposer	Acrobeloides_nanus	Nematoda	Secernentea	Rhabditida	Cephalobidae	Acrobeloides	nanus	0.788799	0.00626719	6.26719e-09	3.13359e-08	0.000115685	4.12664e-05	8.75	0.00892931	Acrobeloides_nanus	362	1.42477e+06	0.000254469	Baermann_extraction	Krassimira Ilieva-Makulec
1332	Acrobeloides_nanus	April_2010	9	Decomposer	Acrobeloides_nanus	Nematoda	Secernentea	Rhabditida	Cephalobidae	Acrobeloides	nanus	0.788799	0.00272064	2.72064e-09	1.36032e-08	6.3438e-05	2.26291e-05	8.75	0.00387629	Acrobeloides_nanus	362	1.42477e+06	0.000254469	Baermann_extraction	Krassimira Ilieva-Makulec
1333	Acrobeloides_nanus	April_2010	9	Decomposer	Acrobeloides_nanus	Nematoda	Secernentea	Rhabditida	Cephalobidae	Acrobeloides	nanus	0.788799	0.00259108	2.59108e-09	1.29554e-08	6.12482e-05	2.18479e-05	8.75	0.0036917	Acrobeloides_nanus	362	1.42477e+06	0.000254469	Baermann_extraction	Krassimira Ilieva-Makulec
1334	Acrobeloides_nanus	April_2010	9	Decomposer	Acrobeloides_nanus	Nematoda	Secernentea	Rhabditida	Cephalobidae	Acrobeloides	nanus	0.788799	0.00246153	2.46153e-09	1.23077e-08	5.90275e-05	2.10558e-05	8.75	0.00350712	Acrobeloides_nanus	362	1.42477e+06	0.000254469	Baermann_extraction	Krassimira Ilieva-Makulec
1335	Acrobeloides_nanus	April_2010	9	Decomposer	Acrobeloides_nanus	Nematoda	Secernentea	Rhabditida	Cephalobidae	Acrobeloides	nanus	0.788799	0.0022672	2.2672e-09	1.1336e-08	5.56338e-05	1.98452e-05	8.75	0.00323024	Acrobeloides_nanus	362	1.42477e+06	0.000254469	Baermann_extraction	Krassimira Ilieva-Makulec
1336	Acrobeloides_nanus	April_2010	9	Decomposer	Acrobeloides_nanus	Nematoda	Secernentea	Rhabditida	Cephalobidae	Acrobeloides	nanus	0.788799	0.00246153	2.46153e-09	1.23077e-08	5.90275e-05	2.10558e-05	8.75	0.00350712	Acrobeloides_nanus	362	1.42477e+06	0.000254469	Baermann_extraction	Krassimira Ilieva-Makulec
1337	Acrobeloides_nanus	April_2010	9	Decomposer	Acrobeloides_nanus	Nematoda	Secernentea	Rhabditida	Cephalobidae	Acrobeloides	nanus	0.788799	0.0150549	1.50549e-08	7.52746e-08	0.000217428	7.7559e-05	8.75	0.0214498	Acrobeloides_nanus	362	1.42477e+06	0.000254469	Baermann_extraction	Krassimira Ilieva-Makulec
1338	Aphelenchoides_1	April_2010	9	Decomposer	Aphelenchoides_1	Nematoda	Secernentea	Aphelenchida	Aphelenchoididae	Aphelenchoides	1	0.746035	0.00213764	2.13764e-09	1.06882e-08	5.33261e-05	1.90221e-05	8.75	0.00470691	Aphelenchoides_1	560	2.20192e+06	0.000254469	Baermann_extraction	Krassimira Ilieva-Makulec
1339	Aphelenchoides_1	April_2010	9	Decomposer	Aphelenchoides_1	Nematoda	Secernentea	Aphelenchida	Aphelenchoididae	Aphelenchoides	1	0.746035	0.00131174	1.31174e-09	6.55868e-09	3.75177e-05	1.3383e-05	8.75	0.00288834	Aphelenchoides_1	560	2.20192e+06	0.000254469	Baermann_extraction	Krassimira Ilieva-Makulec
1340	Aphelenchoides_1	April_2010	9	Decomposer	Aphelenchoides_1	Nematoda	Secernentea	Aphelenchida	Aphelenchoididae	Aphelenchoides	1	0.746035	0.00131174	1.31174e-09	6.55868e-09	3.75177e-05	1.3383e-05	8.75	0.00288834	Aphelenchoides_1	560	2.20192e+06	0.000254469	Baermann_extraction	Krassimira Ilieva-Makulec
1341	Aphelenchoides_1	April_2010	9	Decomposer	Aphelenchoides_1	Nematoda	Secernentea	Aphelenchida	Aphelenchoididae	Aphelenchoides	1	0.746035	0.00109311	1.09311e-09	5.46557e-09	3.29022e-05	1.17366e-05	8.75	0.00240694	Aphelenchoides_1	560	2.20192e+06	0.000254469	Baermann_extraction	Krassimira Ilieva-Makulec
1342	Aphelenchoides_1	April_2010	9	Decomposer	Aphelenchoides_1	Nematoda	Secernentea	Aphelenchida	Aphelenchoididae	Aphelenchoides	1	0.746035	0.00120243	1.20243e-09	6.01213e-09	3.52394e-05	1.25703e-05	8.75	0.00264765	Aphelenchoides_1	560	2.20192e+06	0.000254469	Baermann_extraction	Krassimira Ilieva-Makulec
1343	Aphelenchoides_1	April_2010	9	Decomposer	Aphelenchoides_1	Nematoda	Secernentea	Aphelenchida	Aphelenchoididae	Aphelenchoides	1	0.746035	0.00213764	2.13764e-09	1.06882e-08	5.33261e-05	1.90221e-05	8.75	0.00470691	Aphelenchoides_1	560	2.20192e+06	0.000254469	Baermann_extraction	Krassimira Ilieva-Makulec
1344	Aphelenchoides_1	April_2010	9	Decomposer	Aphelenchoides_1	Nematoda	Secernentea	Aphelenchida	Aphelenchoididae	Aphelenchoides	1	0.746035	0.00246153	2.46153e-09	1.23077e-08	5.90275e-05	2.10558e-05	8.75	0.00542009	Aphelenchoides_1	560	2.20192e+06	0.000254469	Baermann_extraction	Krassimira Ilieva-Makulec
1345	Aphelenchoides_1	April_2010	9	Decomposer	Aphelenchoides_1	Nematoda	Secernentea	Aphelenchida	Aphelenchoididae	Aphelenchoides	1	0.746035	0.00200809	2.00809e-09	1.00405e-08	5.09789e-05	1.81848e-05	8.75	0.00442165	Aphelenchoides_1	560	2.20192e+06	0.000254469	Baermann_extraction	Krassimira Ilieva-Makulec
1346	Aphelenchoides_1	April_2010	9	Decomposer	Aphelenchoides_1	Nematoda	Secernentea	Aphelenchida	Aphelenchoididae	Aphelenchoides	1	0.746035	0.00200809	2.00809e-09	1.00405e-08	5.09789e-05	1.81848e-05	8.75	0.00442165	Aphelenchoides_1	560	2.20192e+06	0.000254469	Baermann_extraction	Krassimira Ilieva-Makulec
1347	Aphelenchoides_1	April_2010	9	Decomposer	Aphelenchoides_1	Nematoda	Secernentea	Aphelenchida	Aphelenchoididae	Aphelenchoides	1	0.746035	0.000728742	7.28742e-10	3.64371e-09	2.4572e-05	8.76511e-06	8.75	0.00160463	Aphelenchoides_1	560	2.20192e+06	0.000254469	Baermann_extraction	Krassimira Ilieva-Makulec
1348	Aphelenchoides_1	April_2010	9	Decomposer	Aphelenchoides_1	Nematoda	Secernentea	Aphelenchida	Aphelenchoididae	Aphelenchoides	1	0.746035	0.0012753	1.2753e-09	6.3765e-09	3.67644e-05	1.31143e-05	8.75	0.00280811	Aphelenchoides_1	560	2.20192e+06	0.000254469	Baermann_extraction	Krassimira Ilieva-Makulec
1349	Aphelenchoides_1	April_2010	9	Decomposer	Aphelenchoides_1	Nematoda	Secernentea	Aphelenchida	Aphelenchoididae	Aphelenchoides	1	0.746035	0.00194331	1.94331e-09	9.71657e-09	4.97894e-05	1.77605e-05	8.75	0.00427901	Aphelenchoides_1	560	2.20192e+06	0.000254469	Baermann_extraction	Krassimira Ilieva-Makulec
1350	Aphelenchoides_1	April_2010	9	Decomposer	Aphelenchoides_1	Nematoda	Secernentea	Aphelenchida	Aphelenchoididae	Aphelenchoides	1	0.746035	0.00207287	2.07287e-09	1.03643e-08	5.21576e-05	1.86052e-05	8.75	0.00456429	Aphelenchoides_1	560	2.20192e+06	0.000254469	Baermann_extraction	Krassimira Ilieva-Makulec
1351	Aphelenchoides_1	April_2010	9	Decomposer	Aphelenchoides_1	Nematoda	Secernentea	Aphelenchida	Aphelenchoididae	Aphelenchoides	1	0.746035	0.00116599	1.16599e-09	5.82994e-09	3.44672e-05	1.22949e-05	8.75	0.00256741	Aphelenchoides_1	560	2.20192e+06	0.000254469	Baermann_extraction	Krassimira Ilieva-Makulec
1352	Aphelenchoides_1	April_2010	9	Decomposer	Aphelenchoides_1	Nematoda	Secernentea	Aphelenchida	Aphelenchoididae	Aphelenchoides	1	0.746035	0.0012753	1.2753e-09	6.3765e-09	3.67644e-05	1.31143e-05	8.75	0.00280811	Aphelenchoides_1	560	2.20192e+06	0.000254469	Baermann_extraction	Krassimira Ilieva-Makulec
1353	Aphelenchoides_1	April_2010	9	Decomposer	Aphelenchoides_1	Nematoda	Secernentea	Aphelenchida	Aphelenchoididae	Aphelenchoides	1	0.746035	0.00116599	1.16599e-09	5.82994e-09	3.44672e-05	1.22949e-05	8.75	0.00256741	Aphelenchoides_1	560	2.20192e+06	0.000254469	Baermann_extraction	Krassimira Ilieva-Makulec
1354	Aphelenchoides_1	April_2010	9	Decomposer	Aphelenchoides_1	Nematoda	Secernentea	Aphelenchida	Aphelenchoididae	Aphelenchoides	1	0.746035	0.0012753	1.2753e-09	6.3765e-09	3.67644e-05	1.31143e-05	8.75	0.00280811	Aphelenchoides_1	560	2.20192e+06	0.000254469	Baermann_extraction	Krassimira Ilieva-Makulec
1355	Aphelenchoides_1	April_2010	9	Decomposer	Aphelenchoides_1	Nematoda	Secernentea	Aphelenchida	Aphelenchoididae	Aphelenchoides	1	0.746035	0.00194331	1.94331e-09	9.71657e-09	4.97894e-05	1.77605e-05	8.75	0.00427901	Aphelenchoides_1	560	2.20192e+06	0.000254469	Baermann_extraction	Krassimira Ilieva-Makulec
1356	Aphelenchoides_1	April_2010	9	Decomposer	Aphelenchoides_1	Nematoda	Secernentea	Aphelenchida	Aphelenchoididae	Aphelenchoides	1	0.746035	0.00207287	2.07287e-09	1.03643e-08	5.21576e-05	1.86052e-05	8.75	0.00456429	Aphelenchoides_1	560	2.20192e+06	0.000254469	Baermann_extraction	Krassimira Ilieva-Makulec
1357	Aphelenchoides_1	April_2010	9	Decomposer	Aphelenchoides_1	Nematoda	Secernentea	Aphelenchida	Aphelenchoididae	Aphelenchoides	1	0.746035	0.00194331	1.94331e-09	9.71657e-09	4.97894e-05	1.77605e-05	8.75	0.00427901	Aphelenchoides_1	560	2.20192e+06	0.000254469	Baermann_extraction	Krassimira Ilieva-Makulec
1358	Aphelenchoides_1	April_2010	9	Decomposer	Aphelenchoides_1	Nematoda	Secernentea	Aphelenchida	Aphelenchoididae	Aphelenchoides	1	0.746035	0.000910928	9.10928e-10	4.55464e-09	2.88546e-05	1.02928e-05	8.75	0.00200579	Aphelenchoides_1	560	2.20192e+06	0.000254469	Baermann_extraction	Krassimira Ilieva-Makulec
1359	Aphelenchoides_1	April_2010	9	Decomposer	Aphelenchoides_1	Nematoda	Secernentea	Aphelenchida	Aphelenchoididae	Aphelenchoides	1	0.746035	0.00259108	2.59108e-09	1.29554e-08	6.12482e-05	2.18479e-05	8.75	0.00570535	Aphelenchoides_1	560	2.20192e+06	0.000254469	Baermann_extraction	Krassimira Ilieva-Makulec
1360	Aphelenchoides_1	April_2010	9	Decomposer	Aphelenchoides_1	Nematoda	Secernentea	Aphelenchida	Aphelenchoididae	Aphelenchoides	1	0.746035	0.00129554	1.29554e-09	6.47771e-09	3.71836e-05	1.32638e-05	8.75	0.00285267	Aphelenchoides_1	560	2.20192e+06	0.000254469	Baermann_extraction	Krassimira Ilieva-Makulec
1361	Aphelenchoides_1	April_2010	9	Decomposer	Aphelenchoides_1	Nematoda	Secernentea	Aphelenchida	Aphelenchoididae	Aphelenchoides	1	0.746035	0.000801617	8.01617e-10	4.00808e-09	2.63174e-05	9.38772e-06	8.75	0.0017651	Aphelenchoides_1	560	2.20192e+06	0.000254469	Baermann_extraction	Krassimira Ilieva-Makulec
1362	Aphelenchoides_1	April_2010	9	Decomposer	Aphelenchoides_1	Nematoda	Secernentea	Aphelenchida	Aphelenchoididae	Aphelenchoides	1	0.746035	0.00120243	1.20243e-09	6.01213e-09	3.52394e-05	1.25703e-05	8.75	0.00264765	Aphelenchoides_1	560	2.20192e+06	0.000254469	Baermann_extraction	Krassimira Ilieva-Makulec
1363	Aphelenchoides_1	April_2010	9	Decomposer	Aphelenchoides_1	Nematoda	Secernentea	Aphelenchida	Aphelenchoididae	Aphelenchoides	1	0.746035	0.000801617	8.01617e-10	4.00808e-09	2.63174e-05	9.38772e-06	8.75	0.0017651	Aphelenchoides_1	560	2.20192e+06	0.000254469	Baermann_extraction	Krassimira Ilieva-Makulec
1364	Aphelenchoides_1	April_2010	9	Decomposer	Aphelenchoides_1	Nematoda	Secernentea	Aphelenchida	Aphelenchoididae	Aphelenchoides	1	0.746035	0.00116599	1.16599e-09	5.82994e-09	3.44672e-05	1.22949e-05	8.75	0.00256741	Aphelenchoides_1	560	2.20192e+06	0.000254469	Baermann_extraction	Krassimira Ilieva-Makulec
1365	Aphelenchoides_1	April_2010	9	Decomposer	Aphelenchoides_1	Nematoda	Secernentea	Aphelenchida	Aphelenchoididae	Aphelenchoides	1	0.746035	0.000801617	8.01617e-10	4.00808e-09	2.63174e-05	9.38772e-06	8.75	0.0017651	Aphelenchoides_1	560	2.20192e+06	0.000254469	Baermann_extraction	Krassimira Ilieva-Makulec
1366	Aphelenchoides_1	April_2010	9	Decomposer	Aphelenchoides_1	Nematoda	Secernentea	Aphelenchida	Aphelenchoididae	Aphelenchoides	1	0.746035	0.00120243	1.20243e-09	6.01213e-09	3.52394e-05	1.25703e-05	8.75	0.00264765	Aphelenchoides_1	560	2.20192e+06	0.000254469	Baermann_extraction	Krassimira Ilieva-Makulec
[truncated: 7,788 more rows]
